# Supplementary material for: NeoCircle: pre- and post-operative circulating tumor DNA dynamics predicts survival in neoadjuvant-treated early breast cancer
Source: EMBO Mol Med. 2026 May 26;18(7):2617–34. doi: 10.1038/s44321-026-00447-z (PMC13365804; doi:10.1038/s44321-026-00447-z)
Supplement: Supplementary file 3 — Figure Source data [file 44321_2026_447_MOESM3_ESM.zip]

Archive with 6 entries (5 files):
- EMM-2025-22956 Source Data/
- __MACOSX/._EMM-2025-22956 Source Data
- EMM-2025-22956 Source Data/George et al - source data for Figs 3-6, EV1-4, and Appendix Figs S1-S4.xlsx
- __MACOSX/EMM-2025-22956 Source Data/._George et al - source data for Figs 3-6, EV1-4, and Appendix Figs S1-S4.xlsx
- EMM-2025-22956 Source Data/README.txt
- __MACOSX/EMM-2025-22956 Source Data/._README.txt
