# Supplementary material for: NeoCircle: pre- and post-operative circulating tumor DNA dynamics predicts survival in neoadjuvant-treated early breast cancer
Source: EMBO Mol Med. 2026 May 26;18(7):2617–34. doi: 10.1038/s44321-026-00447-z (PMC13365804; doi:10.1038/s44321-026-00447-z)
Supplement: Supplementary file 3 — Figure Source data [file 44321_2026_447_MOESM3_ESM.zip › EMM-2025-22956 Source Data/George et al - source data for Figs 3-6, EV1-4, and Appendix Figs S1-S4.xlsx]

## Sheet: Patient annotations
Patient ID	Age (5-year bins)	Clinical subtype	Clinical stage	Clinical N Stage	Clinical T Stage	Nottingham histological grade	Tumor size (mm)	Lymph node status	Tumor tissue source	Neoadjuvant regimen	Adjuvant regimen	Post-NAT TNM	Pathological CR	Radiological CR	BCFi event	BCFi (days from diagnosis)	OS event	OS (days from diagnosis)	Follow-up time (months)	Type of BC-specific recurrence	Site(s) of metastasis	Metastasis pathological confirmation	Baseline ctDNA status	End-NAT ctDNA status	pCR and/or end-NAT ctDNA status	NAT ctDNA-responder status	pCR and/or NAT ctDNA-responder status	Landmark ctDNA status	MRD ctDNA status	MRD ctDNA detection days	MRD lead time (months)
P00072	55	HR+/HER2-	IIA	N0	T2	3	10	Negative	FFPE	Chemo	Endocrine, RT	ypT1ypN0	non-pCR	non-rCR	0	1916	0	2427	79.6	No			BL ctDNA+	NA	NA	NAT ctDNA-responder	pCR or NAT ctDNA-responder	Landmark ctDNA-	MRD ctDNA-		NA
P00161	55	HR+/HER2-	IIA	N1	T1	NA	NA	n/a	FFPE	Chemo	Endocrine, RT	ypTXypNX	non-pCR	rCR	0	3208	0	3416	112	No			BL ctDNA+	NA	NA	NAT ctDNA-responder	pCR or NAT ctDNA-responder	Landmark ctDNA-	MRD ctDNA-		NA
P00182	50	HER2+	IIB	N1	T2	NA	NA	Negative	FFPE	Anti-HER2, Chemo	Anti-HER2, RT	ypT0ypN0	pCR	non-rCR	0	1881	0	2371	77.7	No			BL ctDNA+	end-NAT ctDNA-	pCR or end-NAT ctDNA-	NAT ctDNA-responder	pCR or NAT ctDNA-responder	Landmark ctDNA-	MRD ctDNA-		NA
P00261	40	HR+/HER2-	IIA	N0	T2	NA	10	Negative	FFPE	Chemo	Endocrine	ypT1ypN0	non-pCR	NA	0	675	0	675	22.1	No			BL ctDNA+	end-NAT ctDNA-	pCR or end-NAT ctDNA-	NAT ctDNA-responder	pCR or NAT ctDNA-responder	Landmark ctDNA-	MRD ctDNA-		NA
P00291	55	HR+/HER2-	IIB	N1	T2	NA	0	Negative	FF	Chemo	Endocrine, RT	ypT0ypN0	pCR	rCR	0	2118	0	3126	102.5	No			BL ctDNA+	end-NAT ctDNA-	pCR or end-NAT ctDNA-	NAT ctDNA-responder	pCR or NAT ctDNA-responder	Landmark ctDNA-	MRD ctDNA-		NA
P00392	65	HER2+	IIB	N1	T2	2	11	1 to 3	FFPE	Anti-HER2, Chemo, Supportive	Anti-HER2, Supportive, Endocrine, RT	ypT1ypN1	non-pCR	non-rCR	0	1811	0	2295	75.2	No			BL ctDNA+	end-NAT ctDNA-	pCR or end-NAT ctDNA-	NAT ctDNA-responder	pCR or NAT ctDNA-responder	Landmark ctDNA-	MRD ctDNA-		NA
P00492	40	TNBC	IIA	N0	T2	2	19	Negative	FFPE	Chemo	Chemo, RT	ypT1ypN0	non-pCR	non-rCR	0	1897	0	2268	74.4	No			BL ctDNA+	end-NAT ctDNA+	non-pCR and end-NAT ctDNA+	NAT ctDNA-responder	pCR or NAT ctDNA-responder	Landmark ctDNA-	MRD ctDNA-		NA
P00542	60	HR+/HER2-	IIA	N0	T2	2	6	1 to 3	FF	Chemo	Endocrine, RT	ypT1ypN1	non-pCR	non-rCR	0	2148	0	2679	87.8	No			BL ctDNA+	end-NAT ctDNA-	pCR or end-NAT ctDNA-	NAT ctDNA-responder	pCR or NAT ctDNA-responder	Landmark ctDNA-	MRD ctDNA-		NA
P00603	50	TNBC	IIB	N0	T3	2	35	1 to 3	FFPE	Chemo	RT	ypT2ypN1	non-pCR	non-rCR	0	1953	0	2176	71.3	No			BL ctDNA+	end-NAT ctDNA-	pCR or end-NAT ctDNA-	NAT ctDNA-responder	pCR or NAT ctDNA-responder	Landmark ctDNA-	MRD ctDNA-		NA
P00652	65	HER2+	IIB	N1	T2	NA	3	1 to 3	FFPE	Anti-HER2, Chemo	Anti-HER2, Endocrine, RT	ypT1ypN1	non-pCR	rCR	1	337	1	1187	38.9	CNS-only relapse	CNS	Unconfirmed	BL ctDNA+	end-NAT ctDNA-	pCR or end-NAT ctDNA-	NAT ctDNA-responder	pCR or NAT ctDNA-responder	Landmark ctDNA-	MRD ctDNA-		NA
P00703	80	HER2+	IIA	N0	T2	NA	4	Negative	FFPE	Anti-HER2, Chemo	Anti-HER2, Endocrine	ypT1ypN0	non-pCR	rCR	1	1278	1	1296	42.5	Distant relapse	lung,other	Unconfirmed	BL ctDNA+	end-NAT ctDNA-	pCR or end-NAT ctDNA-	NAT ctDNA-responder	pCR or NAT ctDNA-responder	Landmark ctDNA-	MRD ctDNA-		NA
P00752	45	TNBC	IIA	N0	T2	NA	NA	Negative	FFPE	Chemo	None	ypT0ypN0	pCR	rCR	0	2002	0	2596	85.1	No			BL ctDNA+	NA	pCR or end-NAT ctDNA-	NAT ctDNA-responder	pCR or NAT ctDNA-responder	Landmark ctDNA-	MRD ctDNA-		NA
P00803	60	HER2+	IIA	N0	T2	NA	NA	1 to 3	FFPE	Anti-HER2, Chemo, Supportive	Anti-HER2, Supportive, RT	ypT0ypN1	pCR	non-rCR	0	1933	0	2044	67	No			BL ctDNA+	end-NAT ctDNA-	pCR or end-NAT ctDNA-	NAT ctDNA-responder	pCR or NAT ctDNA-responder	Landmark ctDNA-	MRD ctDNA-		NA
P00862	50	HR+/HER2-	IIA	N0	T2	2	16	Negative	FF	Chemo	Endocrine, RT	ypT1ypN0	non-pCR	non-rCR	0	1987	0	2526	82.8	No			BL ctDNA-	end-NAT ctDNA-	pCR or end-NAT ctDNA-	NA	NA	Landmark ctDNA-	MRD ctDNA-		NA
P01002	45	HR+/HER2-	IIB	N1	T2	NA	22	1 to 3	FF	Chemo	Endocrine, RT	ypT2ypN1	non-pCR	non-rCR	1	2717	0	3128	102.6	Distant relapse	skeleton	Confirmed	BL ctDNA+	end-NAT ctDNA-	pCR or end-NAT ctDNA-	NAT ctDNA-responder	pCR or NAT ctDNA-responder	Landmark ctDNA-	MRD ctDNA+	2025	22.7
P01061	35	HER2+	IIIA	N1	T3	NA	23	‚â• 4	FF	Anti-HER2, Chemo	Anti-HER2, Endocrine, RT	ypT2ypNX	non-pCR	non-rCR	1	831	1	839	27.5	Distant relapse	lung,liver	Confirmed	BL ctDNA+	end-NAT ctDNA+	non-pCR and end-NAT ctDNA+	NAT ctDNA-non-responder	non-pCR and NAT ctDNA-non-responder	Landmark ctDNA-	MRD ctDNA+	533	9.8
P01082	70	HER2+	IIB	N1	T2	2	6	1 to 3	FF	Anti-HER2, Chemo	Anti-HER2, Supportive, RT	ypT1ypN1	non-pCR	non-rCR	0	2236	0	2421	79.4	No			BL ctDNA+	end-NAT ctDNA-	pCR or end-NAT ctDNA-	NAT ctDNA-responder	pCR or NAT ctDNA-responder	Landmark ctDNA-	MRD ctDNA-		NA
P01091	55	HR+/HER2-	IIIA	N1	T3	NA	10	Negative	FFPE	Chemo	Endocrine, RT	ypT1ypN0	non-pCR	non-rCR	0	3115	0	3254	106.7	No			BL ctDNA+	end-NAT ctDNA+	non-pCR and end-NAT ctDNA+	NAT ctDNA-responder	pCR or NAT ctDNA-responder	Landmark ctDNA-	MRD ctDNA-		NA
P01182	35	HR+/HER2-	IIA	N1	T1	NA	NA	Negative	FFPE	Chemo	Endocrine, RT	ypT0ypN0	pCR	rCR	0	1904	0	2360	77.4	No			BL ctDNA+	end-NAT ctDNA-	pCR or end-NAT ctDNA-	NAT ctDNA-responder	pCR or NAT ctDNA-responder	Landmark ctDNA-	MRD ctDNA-		NA
P01292	65	HR+/HER2-	IIB	N1	T2	2	25	1 to 3	FFPE	Chemo, Supportive	Supportive, Endocrine, RT	ypT2ypN1	non-pCR	NA	0	2032	0	2339	76.7	No			BL ctDNA+	end-NAT ctDNA-	pCR or end-NAT ctDNA-	NAT ctDNA-responder	pCR or NAT ctDNA-responder	Landmark ctDNA-	MRD ctDNA-		NA
P01392	50	HR+/HER2-	IIIA	N1	T3	1	10	1 to 3	FFPE	Chemo	Supportive, Endocrine, RT	ypT1ypN1	NA	non-rCR	0	1959	0	2295	75.2	No			BL ctDNA+	end-NAT ctDNA-	pCR or end-NAT ctDNA-	NAT ctDNA-responder	pCR or NAT ctDNA-responder	Landmark ctDNA-	MRD ctDNA-		NA
P01503	55	HR+/HER2-	IIB	N0	T3	2	31	‚â• 4	FFPE	Chemo, Supportive	Supportive, Endocrine, RT	ypT2ypN2	non-pCR	non-rCR	0	2092	0	2197	72	No			BL ctDNA+	end-NAT ctDNA-	pCR or end-NAT ctDNA-	NAT ctDNA-responder	pCR or NAT ctDNA-responder	Landmark ctDNA-	MRD ctDNA-		NA
P01603	55	HER2+	IA	N0	T1	NA	NA	Negative	FFPE	Anti-HER2, Chemo, Supportive	Anti-HER2, Supportive, RT	ypT0ypN0	pCR	rCR	0	2143	0	2149	70.5	No			BL ctDNA+	end-NAT ctDNA-	pCR or end-NAT ctDNA-	NAT ctDNA-responder	pCR or NAT ctDNA-responder	Landmark ctDNA-	MRD ctDNA-		NA
P01652	40	HER2+	IIA	N0	T2	1	22	Negative	FF	Anti-HER2, Chemo	Anti-HER2, Endocrine, RT	ypT2ypN0	non-pCR	non-rCR	0	2520	0	2646	86.8	No			BL ctDNA-	end-NAT ctDNA-	pCR or end-NAT ctDNA-	NA	NA	Landmark ctDNA-	MRD ctDNA-		NA
P01703	55	HR+/HER2-	IIIA	N1	T3	NA	NA	‚â• 4	FFPE	Chemo	Endocrine, RT	ypTXypN3	non-pCR	rCR	0	2057	0	2090	68.5	No			BL ctDNA+	end-NAT ctDNA+	non-pCR and end-NAT ctDNA+	NAT ctDNA-non-responder	non-pCR and NAT ctDNA-non-responder	Landmark ctDNA-	MRD ctDNA-		NA
P01752	45	TNBC	IIB	N0	T3	2	20	Negative	FF	Chemo	RT	ypT1ypN0	non-pCR	non-rCR	0	2565	0	2562	84	No			BL ctDNA+	end-NAT ctDNA-	pCR or end-NAT ctDNA-	NAT ctDNA-responder	pCR or NAT ctDNA-responder	Landmark ctDNA-	MRD ctDNA-		NA
P01862	35	HER2+	IIIA	N1	T3	1	8	1 to 3	FF	Anti-HER2, Chemo	Anti-HER2, Supportive, Endocrine, RT	ypT1ypN1	non-pCR	non-rCR	0	2037	0	2518	82.6	No			BL ctDNA+	end-NAT ctDNA-	pCR or end-NAT ctDNA-	NAT ctDNA-responder	pCR or NAT ctDNA-responder	Landmark ctDNA-	MRD ctDNA-		NA
P01962	75	HR+/HER2-	IIA	N1	T1	2	1	‚â• 4	FF	Chemo, Supportive	Supportive, Endocrine, RT	ypT1ypN2	non-pCR	non-rCR	0	2031	0	2492	81.7	No			BL ctDNA+	end-NAT ctDNA+	non-pCR and end-NAT ctDNA+	NAT ctDNA-non-responder	non-pCR and NAT ctDNA-non-responder	Landmark ctDNA+	MRD ctDNA-		NA
P02002	50	HR+/HER2-	IIIC	NA	T1	NA	5	‚â• 4	FFPE	Chemo	Endocrine, RT	ypT1ypN2	non-pCR	non-rCR	0	2175	0	3104	101.8	No			BL ctDNA+	end-NAT ctDNA-	pCR or end-NAT ctDNA-	NAT ctDNA-responder	pCR or NAT ctDNA-responder	Landmark ctDNA-	MRD ctDNA-		NA
P02061	40	TNBC	IIA	N1	T1	NA	7	1 to 3	FF	Chemo	RT	ypT1ypN1	non-pCR	rCR	0	2822	0	3534	115.9	No			BL ctDNA+	end-NAT ctDNA-	pCR or end-NAT ctDNA-	NAT ctDNA-responder	pCR or NAT ctDNA-responder	Landmark ctDNA-	MRD ctDNA-		NA
P02091	70	HR+/HER2-	IIA	N1	T1	NA	20	1 to 3	FF	Chemo	Supportive, Endocrine, RT	ypT1ypN1	non-pCR	non-rCR	0	2892	0	3248	106.5	No			BL ctDNA+	end-NAT ctDNA-	pCR or end-NAT ctDNA-	NAT ctDNA-responder	pCR or NAT ctDNA-responder	Landmark ctDNA-	MRD ctDNA-		NA
P02182	45	TNBC	IIB	N1	T2	NA	NA	1 to 3	FFPE	Chemo	RT	ypTXypN1	non-pCR	rCR	0	1876	0	2360	77.4	No			BL ctDNA+	end-NAT ctDNA-	pCR or end-NAT ctDNA-	NAT ctDNA-responder	pCR or NAT ctDNA-responder	Landmark ctDNA+	MRD ctDNA+	372	NA
P02191	50	TNBC	IIA	N0	T2	NA	NA	Negative	FFPE	Chemo	None	ypT0ypN0	pCR	non-rCR	0	2821	0	3183	104.4	No	other		BL ctDNA+	end-NAT ctDNA-	pCR or end-NAT ctDNA-	NAT ctDNA-responder	pCR or NAT ctDNA-responder	Landmark ctDNA-	MRD ctDNA-		NA
P02292	35	TNBC	IIB	N1	T2	3	50	‚â• 4	FFPE	Chemo	Chemo, RT	ypT2ypN3	non-pCR	NA	1	764	1	2148	70.4	Local-only relapse	local	Confirmed	BL ctDNA+	end-NAT ctDNA+	non-pCR and end-NAT ctDNA+	NAT ctDNA-non-responder	non-pCR and NAT ctDNA-non-responder	Landmark ctDNA+	MRD ctDNA+	406	11.7
P02322	25	HR+/HER2-	IIA	N0	T2	NA	20	1 to 3	FF	Chemo	Chemo, Supportive, Endocrine	ypT1ypN1	non-pCR	non-rCR	1	546	0	2825	92.6	Local-only relapse	local	Confirmed	BL ctDNA-	end-NAT ctDNA-	pCR or end-NAT ctDNA-	NA	NA	Landmark ctDNA-	MRD ctDNA-		NA
P02392	60	HR+/HER2-	IIB	N1	T2	2	12	1 to 3	FFPE	Chemo, Supportive	Supportive, Endocrine, RT	ypT1ypN1	non-pCR	non-rCR	0	1847	0	2296	75.3	No			BL ctDNA-	end-NAT ctDNA-	pCR or end-NAT ctDNA-	NA	NA	Landmark ctDNA-	MRD ctDNA-		NA
P02403	75	TNBC	NA	NA	T1	NA	NA	Negative	FFPE	Chemo	None	ypT0ypN0	pCR	non-rCR	0	2093	0	2261	74.1	No			BL ctDNA+	end-NAT ctDNA-	pCR or end-NAT ctDNA-	NAT ctDNA-responder	pCR or NAT ctDNA-responder	Landmark ctDNA-	MRD ctDNA-		NA
P02503	35	HER2+	IIIA	N1	T3	2	12	1 to 3	FFPE	Chemo	Anti-HER2, Chemo, Endocrine, RT	ypT1ypN1	non-pCR	non-rCR	0	2164	0	2203	72.2	No			BL ctDNA+	end-NAT ctDNA-	pCR or end-NAT ctDNA-	NAT ctDNA-responder	pCR or NAT ctDNA-responder	Landmark ctDNA-	MRD ctDNA-		NA
P02542	65	HR+/HER2-	IIA	N0	T2	3	27	Negative	FF	Chemo	Endocrine	ypT2ypN0	non-pCR	non-rCR	0	1852	0	1852	60.7	No			BL ctDNA+	end-NAT ctDNA-	pCR or end-NAT ctDNA-	NAT ctDNA-responder	pCR or NAT ctDNA-responder	Landmark ctDNA-	MRD ctDNA-		NA
P02652	45	TNBC	IIA	N1	T1	3	27	1 to 3	FFPE	Chemo	RT	ypT2ypN1	non-pCR	rCR	1	580	1	717	23.5	Distant relapse	liver,skeleton,other	Confirmed	BL ctDNA+	end-NAT ctDNA+	non-pCR and end-NAT ctDNA+	NAT ctDNA-non-responder	non-pCR and NAT ctDNA-non-responder	Landmark ctDNA-	MRD ctDNA+	366	7
P02703	65	HR+/HER2-	IIA	N0	T2	2	22	1 to 3	FFPE	Chemo, Supportive	Supportive, Endocrine, RT	ypT2ypN1	non-pCR	non-rCR	0	2120	0	2117	69.4	No	other		BL ctDNA+	end-NAT ctDNA-	pCR or end-NAT ctDNA-	NAT ctDNA-responder	pCR or NAT ctDNA-responder	Landmark ctDNA-	MRD ctDNA-		NA
P02752	65	HR+/HER2-	IIA	N0	T2	2	3	Negative	FF	Chemo	Endocrine, RT	ypT1ypN0	non-pCR	non-rCR	0	1966	0	2559	83.9	No			BL ctDNA+	end-NAT ctDNA-	pCR or end-NAT ctDNA-	NAT ctDNA-responder	pCR or NAT ctDNA-responder	Landmark ctDNA-	MRD ctDNA-		NA
P02962	35	HER2+	NA	NA	T2	3	10	Negative	FFPE	Anti-HER2, Chemo	Anti-HER2, RT	ypT1ypN0	non-pCR	rCR	0	1944	0	2475	81.1	No			BL ctDNA+	end-NAT ctDNA-	pCR or end-NAT ctDNA-	NAT ctDNA-responder	pCR or NAT ctDNA-responder	Landmark ctDNA-	MRD ctDNA-		NA
P03002	50	TNBC	IIB	N0	T3	NA	7	1 to 3	FF	Chemo	RT	ypT1ypN1	non-pCR	non-rCR	0	2654	0	3106	101.8	No			BL ctDNA+	end-NAT ctDNA+	non-pCR and end-NAT ctDNA+	NAT ctDNA-non-responder	non-pCR and NAT ctDNA-non-responder	Landmark ctDNA-	MRD ctDNA-		NA
P03082	55	HER2+	IIIA	N1	T3	2	1	Negative	FF	Anti-HER2, Chemo, Supportive	Anti-HER2, Supportive, Endocrine, RT	ypT1ypN0	non-pCR	non-rCR	0	1961	0	2428	79.6	No			BL ctDNA+	end-NAT ctDNA+	non-pCR and end-NAT ctDNA+	NAT ctDNA-responder	pCR or NAT ctDNA-responder	Landmark ctDNA-	MRD ctDNA-		NA
P03091	70	HR+/HER2-	IIB	N1	T2	NA	10	1 to 3	FF	Chemo	Supportive, Endocrine, RT	ypT1ypN1	non-pCR	non-rCR	0	3107	0	3246	106.4	No			BL ctDNA+	end-NAT ctDNA-	pCR or end-NAT ctDNA-	NAT ctDNA-responder	pCR or NAT ctDNA-responder	Landmark ctDNA-	MRD ctDNA-		NA
P03161	35	HER2+	IIA	N1	T1	NA	7	Negative	FFPE	Anti-HER2, Chemo	Anti-HER2, Endocrine, RT	ypT1ypN0	non-pCR	rCR	0	3182	0	3416	112	No			BL ctDNA+	end-NAT ctDNA-	pCR or end-NAT ctDNA-	NAT ctDNA-responder	pCR or NAT ctDNA-responder	Landmark ctDNA-	MRD ctDNA-		NA
P03182	50	TNBC	IIA	N0	T2	NA	NA	Negative	FFPE	Chemo	RT	ypTXypN0	non-pCR	non-rCR	0	1910	0	2358	77.3	No			BL ctDNA+	end-NAT ctDNA-	pCR or end-NAT ctDNA-	NAT ctDNA-responder	pCR or NAT ctDNA-responder	Landmark ctDNA-	MRD ctDNA-		NA
P03292	70	TNBC	IIA	N0	T2	NA	NA	Negative	FFPE	Chemo	None	ypT0ypN0	pCR	non-rCR	0	1883	0	2323	76.2	No			BL ctDNA+	NA	pCR or end-NAT ctDNA-	NAT ctDNA-responder	pCR or NAT ctDNA-responder	Landmark ctDNA-	MRD ctDNA-		NA
P03392	60	HR+/HER2-	IIB	N1	T2	2	11	1 to 3	FFPE	Chemo, Supportive	Supportive, Endocrine, RT	ypT1ypN1	non-pCR	non-rCR	0	2108	0	2290	75.1	No			BL ctDNA+	end-NAT ctDNA+	non-pCR and end-NAT ctDNA+	NAT ctDNA-responder	pCR or NAT ctDNA-responder	Landmark ctDNA-	MRD ctDNA-		NA
P03503	50	HER2+	IIA	N0	T2	2	9	Negative	FFPE	Anti-HER2, Chemo	Anti-HER2, Endocrine, RT	ypT1ypN0	non-pCR	non-rCR	0	2094	0	2218	72.7	No			BL ctDNA+	end-NAT ctDNA-	pCR or end-NAT ctDNA-	NAT ctDNA-responder	pCR or NAT ctDNA-responder	Landmark ctDNA+	MRD ctDNA-		NA
P03603	40	HR+/HER2-	IIIA	N1	T3	2	7	Negative	FFPE	Chemo	Endocrine, RT	ypT1ypN0	non-pCR	non-rCR	0	2128	0	2164	71	No			BL ctDNA-	end-NAT ctDNA-	pCR or end-NAT ctDNA-	NA	NA	Landmark ctDNA-	MRD ctDNA-		NA
P03703	70	HR+/HER2-	IA	N0	T1	1	15	1 to 3	FFPE	Chemo, Supportive	Supportive, Endocrine, RT	ypT1ypN1	non-pCR	rCR	0	1960	0	2105	69	No			BL ctDNA+	end-NAT ctDNA-	pCR or end-NAT ctDNA-	NAT ctDNA-responder	pCR or NAT ctDNA-responder	Landmark ctDNA-	MRD ctDNA-		NA
P03752	75	HER2+	IIA	N0	T2	2	10	Negative	FF	Anti-HER2, Chemo	Anti-HER2, Endocrine	ypT1ypN0	non-pCR	non-rCR	0	2114	0	2560	83.9	No			BL ctDNA+	end-NAT ctDNA-	pCR or end-NAT ctDNA-	NAT ctDNA-responder	pCR or NAT ctDNA-responder	NA	MRD ctDNA-		NA
P03803	55	HER2+	IA	N0	T1	NA	NA	Negative	FFPE	Anti-HER2, Chemo	Anti-HER2, Endocrine, RT	ypT0ypN0	pCR	rCR	0	2008	0	2036	66.8	No			BL ctDNA-	end-NAT ctDNA-	pCR or end-NAT ctDNA-	NA	pCR or NAT ctDNA-responder	Landmark ctDNA-	MRD ctDNA-		NA
P03862	45	HR+/HER2-	IIA	N0	T2	3	25	Negative	FF	Chemo	Chemo, Supportive, Endocrine, RT	ypT2ypN0	non-pCR	non-rCR	0	1995	0	2519	82.6	No			BL ctDNA+	end-NAT ctDNA+	non-pCR and end-NAT ctDNA+	NAT ctDNA-responder	pCR or NAT ctDNA-responder	Landmark ctDNA-	MRD ctDNA-		NA
P03962	40	HR+/HER2-	IIB	N0	T3	2	NA	Negative	FFPE	Chemo	Endocrine, RT	ypTXypN0	non-pCR	non-rCR	0	2100	0	2470	81	No			BL ctDNA-	end-NAT ctDNA-	pCR or end-NAT ctDNA-	NA	NA	Landmark ctDNA-	MRD ctDNA-		NA
P04002	45	TNBC	IIA	N0	T2	NA	NA	n/a	FFPE	Chemo	None	ypT0ypNX	pCR	rCR	0	2957	0	3092	101.4	No			BL ctDNA+	end-NAT ctDNA-	pCR or end-NAT ctDNA-	NAT ctDNA-responder	pCR or NAT ctDNA-responder	Landmark ctDNA-	MRD ctDNA-		NA
P04082	50	TNBC	IIA	N0	T2	NA	3	Negative	FFPE	Anti-HER2, Chemo	Anti-HER2	ypT1ypN0	non-pCR	non-rCR	1	1140	0	2435	79.8	Distant relapse	lymphatic	Confirmed	BL ctDNA+	end-NAT ctDNA+	non-pCR and end-NAT ctDNA+	NAT ctDNA-non-responder	non-pCR and NAT ctDNA-non-responder	Landmark ctDNA-	MRD ctDNA+	388	24.7
P04091	70	HR+/HER2-	IIB	N1	T2	NA	44	1 to 3	FF	Chemo	Supportive, Endocrine, RT	ypT2ypN1	non-pCR	rCR	1	813	1	1262	41.4	Distant relapse	CNS,lymphatic,liver,skeleton	Confirmed	BL ctDNA+	end-NAT ctDNA+	non-pCR and end-NAT ctDNA+	NAT ctDNA-non-responder	non-pCR and NAT ctDNA-non-responder	Landmark ctDNA+	MRD ctDNA+	391	13.8
P04182	50	HER2+	IIB	N1	T2	NA	NA	Negative	FFPE	Anti-HER2, Chemo	Anti-HER2, Endocrine, RT	ypT0ypN0	pCR	rCR	0	1947	0	2357	77.3	No			BL ctDNA+	end-NAT ctDNA-	pCR or end-NAT ctDNA-	NAT ctDNA-responder	pCR or NAT ctDNA-responder	Landmark ctDNA-	MRD ctDNA-		NA
P04222	70	HR+/HER2-	IIB	N1	T2	NA	5	1 to 3	FFPE	Chemo, Supportive	Supportive, Endocrine, RT	ypT1ypN1	non-pCR	non-rCR	0	1983	0	2891	94.8	No			BL ctDNA+	end-NAT ctDNA+	non-pCR and end-NAT ctDNA+	NAT ctDNA-non-responder	non-pCR and NAT ctDNA-non-responder	Landmark ctDNA+	MRD ctDNA-		NA
P04292	60	TNBC	IIA	N0	T2	2	14	Negative	FFPE	Chemo	RT	ypT1ypN0	non-pCR	non-rCR	1	1394	0	2323	76.2	Local-only relapse	local	Confirmed	BL ctDNA+	end-NAT ctDNA-	pCR or end-NAT ctDNA-	NAT ctDNA-responder	pCR or NAT ctDNA-responder	Landmark ctDNA-	MRD ctDNA+	1280	3.7
P04322	30	TNBC	IIA	N1	T1	NA	6	1 to 3	FF	Chemo	Chemo, RT	ypT1ypN1	non-pCR	rCR	1	776	1	913	29.9	Distant relapse	liver	Confirmed	BL ctDNA+	end-NAT ctDNA+	non-pCR and end-NAT ctDNA+	NAT ctDNA-non-responder	non-pCR and NAT ctDNA-non-responder	Landmark ctDNA+	MRD ctDNA+	350	14
P04392	55	TNBC	IIA	N0	T2	NA	NA	Negative	FFPE	Chemo	RT	ypTXypN0	non-pCR	rCR	0	1950	0	2294	75.2	No			BL ctDNA+	end-NAT ctDNA-	pCR or end-NAT ctDNA-	NAT ctDNA-responder	pCR or NAT ctDNA-responder	Landmark ctDNA-	MRD ctDNA-		NA
P04503	50	NA	IIA	N0	T2	3	NA	Negative	FFPE	Chemo	Supportive	ypT0ypN0	pCR	rCR	1	797	0	2181	71.5	Local-only relapse	local	Confirmed	BL ctDNA+	end-NAT ctDNA-	pCR or end-NAT ctDNA-	NAT ctDNA-responder	pCR or NAT ctDNA-responder	Landmark ctDNA-	MRD ctDNA+	711	2.8
P04603	65	HER2+	IIA	N0	T2	3	NA	1 to 3	FFPE	Anti-HER2, Chemo	Anti-HER2, RT	ypT0ypN1	pCR	NA	0	1923	0	2147	70.4	No			BL ctDNA+	end-NAT ctDNA-	pCR or end-NAT ctDNA-	NAT ctDNA-responder	pCR or NAT ctDNA-responder	Landmark ctDNA-	MRD ctDNA-		NA
P04703	55	HER2+	IIB	N1	T2	2	21	1 to 3	FFPE	Anti-HER2, Chemo	Anti-HER2, Endocrine, RT	ypT2ypN1	non-pCR	non-rCR	0	1926	0	2107	69.1	No			BL ctDNA+	end-NAT ctDNA-	pCR or end-NAT ctDNA-	NAT ctDNA-responder	pCR or NAT ctDNA-responder	Landmark ctDNA-	MRD ctDNA-		NA
P04752	70	HER2+	IIA	N0	T2	2	10	Negative	FF	Anti-HER2, Chemo	Anti-HER2, Endocrine	ypT1ypN0	non-pCR	non-rCR	0	2201	0	2558	83.9	No			BL ctDNA+	end-NAT ctDNA-	pCR or end-NAT ctDNA-	NAT ctDNA-responder	pCR or NAT ctDNA-responder	Landmark ctDNA-	MRD ctDNA-		NA
P04803	45	HR+/HER2-	IA	N0	T1	2	12	‚â• 4	FFPE	Chemo	Supportive, Endocrine, RT	ypT1ypN2	non-pCR	non-rCR	0	1974	0	2037	66.8	No			BL ctDNA+	end-NAT ctDNA+	non-pCR and end-NAT ctDNA+	NAT ctDNA-responder	pCR or NAT ctDNA-responder	Landmark ctDNA+	MRD ctDNA-		NA
P04862	55	HR+/HER2-	IIA	N1	T1	3	10	‚â• 4	FFPE	Chemo	Supportive, Endocrine, RT	ypT1ypN2	non-pCR	rCR	0	2492	0	2503	82.1	No	other		BL ctDNA+	end-NAT ctDNA+	non-pCR and end-NAT ctDNA+	NAT ctDNA-responder	pCR or NAT ctDNA-responder	Landmark ctDNA+	MRD ctDNA-		NA
P05082	65	TNBC	IIA	N0	T2	NA	NA	Negative	FFPE	Chemo	RT	ypT0ypN0	pCR	rCR	0	1156	0	2415	79.2	No			BL ctDNA+	end-NAT ctDNA-	pCR or end-NAT ctDNA-	NAT ctDNA-responder	pCR or NAT ctDNA-responder	Landmark ctDNA-	MRD ctDNA-		NA
P05182	60	HR+/HER2-	IIB	N1	T2	2	14	Negative	FFPE	Chemo, Supportive	Supportive, Endocrine, RT	ypT1ypN0	non-pCR	non-rCR	0	1917	0	2350	77	No			BL ctDNA+	end-NAT ctDNA-	pCR or end-NAT ctDNA-	NAT ctDNA-responder	pCR or NAT ctDNA-responder	Landmark ctDNA-	MRD ctDNA+	1852	NA
P05222	75	HR+/HER2-	IIA	N1	T1	NA	17	1 to 3	FFPE	Chemo, Supportive	Supportive, Endocrine, RT	ypT1ypN1	non-pCR	non-rCR	0	2537	1	2537	83.2	No	other		BL ctDNA+	end-NAT ctDNA-	pCR or end-NAT ctDNA-	NAT ctDNA-responder	pCR or NAT ctDNA-responder	Landmark ctDNA-	MRD ctDNA-		NA
P05292	55	TNBC	NA	NA	T2	3	9	Negative	FFPE	Chemo	Supportive, Endocrine, RT	ypT1ypN0	non-pCR	non-rCR	0	1826	0	2310	75.7	No			BL ctDNA+	end-NAT ctDNA-	pCR or end-NAT ctDNA-	NAT ctDNA-responder	pCR or NAT ctDNA-responder	Landmark ctDNA-	MRD ctDNA-		NA
P05392	50	HR+/HER2-	IIB	N1	T2	1	12	1 to 3	FFPE	Chemo	Endocrine, RT	ypT1ypN1	non-pCR	rCR	0	1916	0	2287	75	No			BL ctDNA-	end-NAT ctDNA-	pCR or end-NAT ctDNA-	NA	NA	Landmark ctDNA-	MRD ctDNA-		NA
P05403	55	HER2+	IIA	N1	T1	2	8	Negative	FFPE	Anti-HER2, Chemo, Supportive	Anti-HER2, Supportive, Endocrine, RT	ypT1ypN0	non-pCR	rCR	0	2050	0	2225	73	No			BL ctDNA+	end-NAT ctDNA-	pCR or end-NAT ctDNA-	NAT ctDNA-responder	pCR or NAT ctDNA-responder	Landmark ctDNA-	MRD ctDNA-		NA
P05503	65	HR+/HER2-	IIB	N1	T2	2	27	1 to 3	FFPE	Chemo, Supportive	Supportive, Endocrine, RT	ypT2ypN1	non-pCR	non-rCR	0	1865	0	2198	72.1	No	other		BL ctDNA+	end-NAT ctDNA+	non-pCR and end-NAT ctDNA+	NAT ctDNA-non-responder	non-pCR and NAT ctDNA-non-responder	Landmark ctDNA-	MRD ctDNA-		NA
P05603	55	HR+/HER2-	IIA	N1	T1	2	17	1 to 3	FFPE	Chemo	Endocrine, RT	ypT1ypN1	non-pCR	non-rCR	0	2022	0	2141	70.2	No			BL ctDNA+	end-NAT ctDNA+	non-pCR and end-NAT ctDNA+	NAT ctDNA-responder	pCR or NAT ctDNA-responder	Landmark ctDNA-	MRD ctDNA-		NA
P05652	55	HER2+	IIB	N0	T3	NA	0	1 to 3	FF	Anti-HER2, Chemo	Anti-HER2, RT	ypT0ypN1	pCR	rCR	0	2178	0	2617	85.8	No			BL ctDNA+	end-NAT ctDNA-	pCR or end-NAT ctDNA-	NAT ctDNA-responder	pCR or NAT ctDNA-responder	Landmark ctDNA-	MRD ctDNA-		NA
P05703	55	HR+/HER2-	IIB	N0	T3	2	70	1 to 3	FFPE	Chemo	Supportive, Endocrine, RT	ypT3ypN1	non-pCR	non-rCR	0	1983	0	2093	68.6	No			BL ctDNA-	end-NAT ctDNA-	pCR or end-NAT ctDNA-	NA	NA	Landmark ctDNA-	MRD ctDNA-		NA
P05752	65	HER2+	IIA	N1	T1	3	0	Negative	FF	Anti-HER2, Chemo, Supportive	Anti-HER2, Supportive, Endocrine, RT	ypT0ypN0	pCR	rCR	0	1975	0	2561	84	No			BL ctDNA+	end-NAT ctDNA-	pCR or end-NAT ctDNA-	NAT ctDNA-responder	pCR or NAT ctDNA-responder	Landmark ctDNA-	MRD ctDNA-		NA
P05803	60	TNBC	IIA	N0	T2	2	6	Negative	FFPE	Chemo, Supportive	Supportive, RT	ypT1ypN0	non-pCR	non-rCR	0	1990	0	2029	66.5	No			BL ctDNA+	end-NAT ctDNA-	pCR or end-NAT ctDNA-	NAT ctDNA-responder	pCR or NAT ctDNA-responder	Landmark ctDNA-	MRD ctDNA-		NA
P05862	45	HR+/HER2-	IA	N0	T1	3	11	Negative	FF	Chemo	Chemo, RT	ypT1ypN0	non-pCR	non-rCR	0	1897	0	2503	82.1	No			BL ctDNA+	end-NAT ctDNA+	non-pCR and end-NAT ctDNA+	NAT ctDNA-responder	pCR or NAT ctDNA-responder	Landmark ctDNA-	MRD ctDNA-		NA
P05962	55	TNBC	IIA	N0	T2	3	NA	Negative	FFPE	Chemo	Anti-HER2, Chemo	ypTisypN0	non-pCR	non-rCR	0	1983	0	2450	80.3	No			BL ctDNA+	end-NAT ctDNA-	pCR or end-NAT ctDNA-	NAT ctDNA-responder	pCR or NAT ctDNA-responder	Landmark ctDNA-	MRD ctDNA-		NA
P06061	65	NA	IIB	N1	T2	NA	NA	Negative	FFPE	Chemo	RT	ypT0ypN0	pCR	rCR	0	1989	0	1989	65.2	No			BL ctDNA+	end-NAT ctDNA-	pCR or end-NAT ctDNA-	NAT ctDNA-responder	pCR or NAT ctDNA-responder	Landmark ctDNA-	MRD ctDNA-		NA
P06091	75	HER2+	IIIA	N1	T3	NA	50	1 to 3	FF	Anti-HER2, Chemo	Anti-HER2, Supportive, Endocrine, RT	ypT2ypN1	non-pCR	rCR	1	2165	0	3269	107.2	Distant relapse	other	Confirmed	BL ctDNA+	end-NAT ctDNA-	pCR or end-NAT ctDNA-	NAT ctDNA-responder	pCR or NAT ctDNA-responder	Landmark ctDNA-	MRD ctDNA+	714	47.6
P06182	40	TNBC	IIB	N1	T2	2	3	Negative	FFPE	Chemo	Supportive, RT	ypT1ypN0	non-pCR	non-rCR	0	2255	0	2352	77.1	No			BL ctDNA+	end-NAT ctDNA-	pCR or end-NAT ctDNA-	NAT ctDNA-responder	pCR or NAT ctDNA-responder	Landmark ctDNA-	MRD ctDNA-		NA
P06292	60	HR+/HER2-	IIA	N1	T1	1	20	1 to 3	FFPE	Chemo, Supportive	Supportive, Endocrine, RT	ypT1ypN1	non-pCR	rCR	0	1862	0	2316	75.9	No			BL ctDNA-	end-NAT ctDNA-	pCR or end-NAT ctDNA-	NA	NA	Landmark ctDNA-	MRD ctDNA-		NA
P06392	50	TNBC	IIB	N1	T2	NA	NA	Negative	FFPE	Chemo	RT	ypT0ypN0	pCR	rCR	0	1841	0	2276	74.6	No			BL ctDNA+	end-NAT ctDNA-	pCR or end-NAT ctDNA-	NAT ctDNA-responder	pCR or NAT ctDNA-responder	Landmark ctDNA-	MRD ctDNA-		NA
P06403	75	HR+/HER2-	IIB	N1	T2	2	22	‚â• 4	FFPE	Chemo, Endocrine	Supportive, Endocrine, RT	ypT2ypN3	non-pCR	non-rCR	1	1946	0	2220	72.8	Distant relapse	skeleton	Confirmed	BL ctDNA+	end-NAT ctDNA+	non-pCR and end-NAT ctDNA+	NAT ctDNA-non-responder	non-pCR and NAT ctDNA-non-responder	Landmark ctDNA-	MRD ctDNA+	780	38.2
P06442	55	TNBC	IIA	N0	T2	NA	0	Negative	FF	Chemo	RT	ypT0ypN0	pCR	rCR	0	2002	0	2733	89.6	No			BL ctDNA+	end-NAT ctDNA-	pCR or end-NAT ctDNA-	NAT ctDNA-responder	pCR or NAT ctDNA-responder	Landmark ctDNA-	MRD ctDNA-		NA
P06503	55	HR+/HER2-	IIIA	N1	T3	2	25	1 to 3	FFPE	Chemo	Supportive, Endocrine, RT	ypT2ypN1	non-pCR	non-rCR	0	2030	0	2062	67.6	No			BL ctDNA+	end-NAT ctDNA-	pCR or end-NAT ctDNA-	NAT ctDNA-responder	pCR or NAT ctDNA-responder	Landmark ctDNA-	MRD ctDNA-		NA
P06552	60	TNBC	IIB	N1	T2	3	5	1 to 3	FF	Chemo	RT	ypT1ypN1	non-pCR	rCR	1	434	1	533	17.5	Distant relapse	liver,skeleton	Confirmed	BL ctDNA+	end-NAT ctDNA+	non-pCR and end-NAT ctDNA+	NAT ctDNA-non-responder	non-pCR and NAT ctDNA-non-responder	Landmark ctDNA-	MRD ctDNA+	379	1.8
P06603	75	HER2+	IIA	N0	T2	NA	NA	Negative	FFPE	Anti-HER2, Chemo, Supportive	Anti-HER2, Supportive, Endocrine	ypT0ypN0	pCR	non-rCR	0	2079	0	2140	70.2	No			BL ctDNA+	end-NAT ctDNA-	pCR or end-NAT ctDNA-	NAT ctDNA-responder	pCR or NAT ctDNA-responder	Landmark ctDNA-	MRD ctDNA-		NA
P06703	55	HR+/HER2-	IIA	N1	T1	1	16	1 to 3	FFPE	Chemo, Supportive	Supportive, Endocrine, RT	ypT1ypN1	non-pCR	non-rCR	0	1899	0	2085	68.4	No			BL ctDNA+	end-NAT ctDNA-	pCR or end-NAT ctDNA-	NAT ctDNA-responder	pCR or NAT ctDNA-responder	Landmark ctDNA-	MRD ctDNA-		NA
P06803	55	HER2+	IIB	N1	T2	3	NA	Negative	FFPE	Anti-HER2, Chemo	Anti-HER2, Supportive, RT	ypT0ypN0	pCR	rCR	0	2021	0	2021	66.3	No			BL ctDNA+	end-NAT ctDNA+	pCR or end-NAT ctDNA-	NAT ctDNA-non-responder	pCR or NAT ctDNA-responder	Landmark ctDNA-	MRD ctDNA-		NA
P06962	45	HER2+	IIB	N1	T2	NA	NA	Negative	FFPE	Anti-HER2, Chemo	Anti-HER2, RT	ypT0ypN0	pCR	non-rCR	1	589	0	2440	80	CNS-only relapse	CNS	Confirmed	BL ctDNA+	end-NAT ctDNA-	pCR or end-NAT ctDNA-	NAT ctDNA-responder	pCR or NAT ctDNA-responder	NA	MRD ctDNA+	370	7.2
P07061	45	TNBC	IIIA	N1	T3	NA	NA	1 to 3	FFPE	Chemo	RT	ypT0ypN1	pCR	rCR	0	3245	0	3503	114.9	No			BL ctDNA+	end-NAT ctDNA-	pCR or end-NAT ctDNA-	NAT ctDNA-responder	pCR or NAT ctDNA-responder	Landmark ctDNA-	MRD ctDNA-		NA
P07082	60	HER2+	IIB	N1	T2	NA	NA	Negative	FFPE	Anti-HER2, Chemo, Supportive	Anti-HER2, Supportive, Endocrine, RT	ypT0ypN0	pCR	non-rCR	0	2036	0	2406	78.9	No			BL ctDNA+	end-NAT ctDNA-	pCR or end-NAT ctDNA-	NAT ctDNA-responder	pCR or NAT ctDNA-responder	Landmark ctDNA-	MRD ctDNA-		NA
P07091	60	TNBC	IIA	N0	T2	NA	4	Negative	FF	Chemo	None	ypT1ypN0	non-pCR	rCR	0	2502	1	2502	82	No			BL ctDNA+	end-NAT ctDNA-	pCR or end-NAT ctDNA-	NAT ctDNA-responder	pCR or NAT ctDNA-responder	Landmark ctDNA-	MRD ctDNA-		NA
P07222	65	HR+/HER2-	IIB	N1	T2	NA	2	‚â• 4	FF	Chemo, Supportive	Supportive, Endocrine, RT	ypT1ypN2	non-pCR	NA	0	1960	0	2881	94.5	No			BL ctDNA-	end-NAT ctDNA-	pCR or end-NAT ctDNA-	NA	NA	Landmark ctDNA-	MRD ctDNA-		NA
P07292	50	HR+/HER2-	IIA	N1	T1	3	NA	1 to 3	FFPE	Chemo	Endocrine, RT	ypTisypN1	non-pCR	non-rCR	1	2211	0	2309	75.7	Distant relapse	lymphatic,skeleton	Confirmed	BL ctDNA+	end-NAT ctDNA-	pCR or end-NAT ctDNA-	NAT ctDNA-responder	pCR or NAT ctDNA-responder	Landmark ctDNA-	MRD ctDNA+	1855	11.7
P07392	60	TNBC	IIB	N1	T2	2	2	Negative	FFPE	Chemo, Supportive	Supportive, RT	ypT1ypN0	non-pCR	non-rCR	0	1951	0	2280	74.8	No			BL ctDNA+	end-NAT ctDNA-	pCR or end-NAT ctDNA-	NAT ctDNA-responder	pCR or NAT ctDNA-responder	Landmark ctDNA-	MRD ctDNA-		NA
P07403	75	TNBC	IIB	N0	T3	NA	10	Negative	FFPE	Chemo, Supportive	Supportive, RT	ypT1ypN0	non-pCR	non-rCR	0	1876	0	2191	71.8	No			BL ctDNA+	end-NAT ctDNA-	pCR or end-NAT ctDNA-	NAT ctDNA-responder	pCR or NAT ctDNA-responder	Landmark ctDNA-	MRD ctDNA-		NA
P07552	50	HR+/HER2-	IIB	N0	T3	2	16	‚â• 4	FF	Chemo	Endocrine, RT	ypT1ypN3	non-pCR	non-rCR	0	2556	0	2673	87.6	No			BL ctDNA+	end-NAT ctDNA-	pCR or end-NAT ctDNA-	NAT ctDNA-responder	pCR or NAT ctDNA-responder	Landmark ctDNA-	MRD ctDNA-		NA
P07603	40	HR+/HER2-	IIA	N0	T2	2	4	Negative	FFPE	Chemo, Supportive	Supportive, Endocrine, RT	ypT1ypN0	non-pCR	non-rCR	0	1758	0	2140	70.2	No			BL ctDNA+	end-NAT ctDNA-	pCR or end-NAT ctDNA-	NAT ctDNA-responder	pCR or NAT ctDNA-responder	Landmark ctDNA-	MRD ctDNA-		NA
P07652	55	HR+/HER2-	IIA	N1	T1	NA	2	1 to 3	FFPE	Chemo	Supportive, Endocrine, RT	ypT1ypN1	non-pCR	rCR	0	2015	0	2588	84.9	No			BL ctDNA-	end-NAT ctDNA-	pCR or end-NAT ctDNA-	NA	NA	Landmark ctDNA-	MRD ctDNA-		NA
P07762	65	HER2+	IIA	N1	T1	2	12	1 to 3	FFPE	Anti-HER2, Chemo, Supportive	Anti-HER2, Supportive, Endocrine, RT	ypT1ypN1	non-pCR	non-rCR	0	1974	0	2547	83.5	No			BL ctDNA-	end-NAT ctDNA-	pCR or end-NAT ctDNA-	NA	NA	Landmark ctDNA-	MRD ctDNA-		NA
P07862	60	HR+/HER2-	IIIA	N1	T3	2	38	‚â• 4	FFPE	Chemo, Supportive	Supportive, Endocrine, RT	ypT2ypN3	non-pCR	non-rCR	0	2002	0	2463	80.8	No			BL ctDNA+	end-NAT ctDNA+	non-pCR and end-NAT ctDNA+	NAT ctDNA-responder	pCR or NAT ctDNA-responder	Landmark ctDNA+	MRD ctDNA-		NA
P07962	45	TNBC	IIA	N0	T2	NA	13	Negative	FF	Chemo	RT	ypT1ypN0	non-pCR	non-rCR	0	1874	0	2434	79.8	No			BL ctDNA+	end-NAT ctDNA-	pCR or end-NAT ctDNA-	NAT ctDNA-responder	pCR or NAT ctDNA-responder	Landmark ctDNA-	MRD ctDNA-		NA
P08091	65	HR+/HER2-	IIB	N1	T2	NA	0	Negative	FF	Chemo	Supportive, Endocrine, RT	ypT0ypN0	pCR	rCR	0	2569	0	3224	105.7	No			BL ctDNA+	end-NAT ctDNA-	pCR or end-NAT ctDNA-	NAT ctDNA-responder	pCR or NAT ctDNA-responder	Landmark ctDNA-	MRD ctDNA-		NA
P08102	40	HER2+	IIA	N1	T1	NA	35	‚â• 4	FF	Anti-HER2, Chemo	Anti-HER2, Supportive, Endocrine, RT	ypT2ypN2	non-pCR	non-rCR	0	2961	0	3050	100	No			BL ctDNA+	end-NAT ctDNA-	pCR or end-NAT ctDNA-	NAT ctDNA-responder	pCR or NAT ctDNA-responder	Landmark ctDNA-	MRD ctDNA-		NA
P08222	55	HR+/HER2-	NA	N1	NA	NA	NA	Negative	FF	Chemo	Supportive, Endocrine, RT	ypT0ypN0	pCR	NA	0	2775	0	2903	95.2	No			BL ctDNA+	end-NAT ctDNA+	pCR or end-NAT ctDNA-	NAT ctDNA-responder	pCR or NAT ctDNA-responder	Landmark ctDNA-	MRD ctDNA-		NA
P08322	35	HR+/HER2-	IIA	N0	T2	NA	23	Negative	FFPE	Chemo	Endocrine	ypT2ypN0	non-pCR	NA	1	2501	0	2773	90.9	Distant relapse	contralateral,liver,skeleton	Confirmed	BL ctDNA+	end-NAT ctDNA-	pCR or end-NAT ctDNA-	NAT ctDNA-responder	pCR or NAT ctDNA-responder	Landmark ctDNA-	MRD ctDNA+	1861	21
P08392	30	HR+/HER2-	IIB	N1	T2	2	40	1 to 3	FFPE	Chemo	Supportive, Endocrine, RT	ypT2ypN1	non-pCR	non-rCR	0	1896	0	2267	74.3	No			BL ctDNA+	end-NAT ctDNA+	non-pCR and end-NAT ctDNA+	NAT ctDNA-responder	pCR or NAT ctDNA-responder	Landmark ctDNA-	MRD ctDNA-		NA
P08403	65	HR+/HER2-	IIIA	N1	T3	2	NA	‚â• 4	FFPE	Chemo, Supportive	Supportive, Endocrine, RT	ypTXypN2	non-pCR	non-rCR	1	658	1	2021	66.3	Distant relapse	liver,skeleton	Confirmed	BL ctDNA+	end-NAT ctDNA-	pCR or end-NAT ctDNA-	NAT ctDNA-responder	pCR or NAT ctDNA-responder	Landmark ctDNA-	MRD ctDNA+	670	0
P08442	35	TNBC	IIA	N0	T2	NA	NA	Negative	FFPE	Chemo	RT	ypT0ypN0	pCR	rCR	0	2593	0	2715	89	No			BL ctDNA+	end-NAT ctDNA-	pCR or end-NAT ctDNA-	NAT ctDNA-responder	pCR or NAT ctDNA-responder	Landmark ctDNA-	MRD ctDNA-		NA
P08503	75	HR+/HER2-	IIB	N1	T2	2	40	‚â• 4	FFPE	Chemo	Endocrine, RT	ypT2ypN3	non-pCR	non-rCR	1	826	1	1172	38.4	Distant relapse	skeleton	Confirmed	BL ctDNA+	end-NAT ctDNA-	pCR or end-NAT ctDNA-	NAT ctDNA-responder	pCR or NAT ctDNA-responder	Landmark ctDNA-	MRD ctDNA-		NA
P08552	60	HR+/HER2-	NA	NA	T2	1	9	1 to 3	FF	Chemo, Supportive	Supportive, Endocrine, RT	ypT1ypN1	non-pCR	non-rCR	0	2015	0	2671	87.6	No			BL ctDNA+	end-NAT ctDNA-	pCR or end-NAT ctDNA-	NAT ctDNA-responder	pCR or NAT ctDNA-responder	Landmark ctDNA-	MRD ctDNA-		NA
P08652	50	HR+/HER2-	IIA	N0	T2	NA	23	Negative	FF	Chemo	Endocrine, RT	ypT2ypN0	non-pCR	rCR	0	2491	0	2574	84.4	No	other		BL ctDNA+	end-NAT ctDNA-	pCR or end-NAT ctDNA-	NAT ctDNA-responder	pCR or NAT ctDNA-responder	Landmark ctDNA-	MRD ctDNA-		NA
P08703	60	HR+/HER2-	NA	NA	T2	2	17	1 to 3	FFPE	Chemo	Supportive, Endocrine, RT	ypT1ypN1	non-pCR	non-rCR	0	1958	0	2048	67.1	No			BL ctDNA+	end-NAT ctDNA-	pCR or end-NAT ctDNA-	NAT ctDNA-responder	pCR or NAT ctDNA-responder	Landmark ctDNA-	MRD ctDNA-		NA
P08862	60	HER2+	IIA	N0	T2	1	20	1 to 3	FFPE	Anti-HER2, Chemo	Anti-HER2, Supportive, Endocrine	ypT1ypN1	NA	non-rCR	0	1961	0	2491	81.7	No			BL ctDNA+	end-NAT ctDNA-	pCR or end-NAT ctDNA-	NAT ctDNA-responder	pCR or NAT ctDNA-responder	Landmark ctDNA-	MRD ctDNA-		NA
P08962	40	TNBC	IIB	N1	T2	2	8	Negative	FF	Chemo	RT	ypT1ypN0	non-pCR	non-rCR	0	2255	0	2429	79.6	No			BL ctDNA+	end-NAT ctDNA-	pCR or end-NAT ctDNA-	NAT ctDNA-responder	pCR or NAT ctDNA-responder	Landmark ctDNA-	MRD ctDNA-		NA
P09061	35	HER2+	IIB	N1	T2	NA	15	1 to 3	FF	Anti-HER2, Chemo	Anti-HER2, Endocrine, RT	ypT1ypN1	non-pCR	non-rCR	0	2836	0	3436	112.7	No			BL ctDNA+	end-NAT ctDNA-	pCR or end-NAT ctDNA-	NAT ctDNA-responder	pCR or NAT ctDNA-responder	Landmark ctDNA-	MRD ctDNA-		NA
P09082	50	TNBC	IIB	N1	T2	2	NA	1 to 3	FFPE	Chemo	RT	ypTisypN1	non-pCR	rCR	0	2361	0	2388	78.3	No			BL ctDNA+	NA	NA	NAT ctDNA-responder	pCR or NAT ctDNA-responder	Landmark ctDNA-	MRD ctDNA-		NA
P09102	65	HR+/HER2-	IIB	N1	T2	NA	10	‚â• 4	FFPE	Chemo, Supportive	Supportive, Endocrine, RT	ypT1ypN2	non-pCR	non-rCR	0	2068	0	3111	102	No			BL ctDNA+	end-NAT ctDNA-	pCR or end-NAT ctDNA-	NAT ctDNA-responder	pCR or NAT ctDNA-responder	Landmark ctDNA-	MRD ctDNA-		NA
P09161	35	HR+/HER2-	IA	N0	T1	NA	13	1 to 3	FFPE	Chemo	Endocrine, RT	ypT1ypN1	non-pCR	NA	0	3017	0	3318	108.8	No			BL ctDNA+	end-NAT ctDNA-	pCR or end-NAT ctDNA-	NAT ctDNA-responder	pCR or NAT ctDNA-responder	Landmark ctDNA-	MRD ctDNA-		NA
P09322	65	TNBC	IIA	N1	T1	NA	8	‚â• 4	FF	Chemo, Supportive	Supportive, RT	ypT1ypN2	non-pCR	non-rCR	1	563	1	886	29	Distant relapse	CNS,contralateral,lymphatic,liver,skeleton	Confirmed	BL ctDNA+	end-NAT ctDNA+	non-pCR and end-NAT ctDNA+	NAT ctDNA-non-responder	non-pCR and NAT ctDNA-non-responder	Landmark ctDNA+	MRD ctDNA+	393	5.6
P09503	60	TNBC	IIB	N0	T3	NA	NA	Negative	FFPE	Chemo, Supportive	Supportive, RT	ypT0ypN0	pCR	rCR	0	1938	0	2168	71.1	No			BL ctDNA+	end-NAT ctDNA-	pCR or end-NAT ctDNA-	NAT ctDNA-responder	pCR or NAT ctDNA-responder	Landmark ctDNA+	MRD ctDNA+	385	NA
P09552	80	TNBC	IIA	N0	T2	3	10	Negative	FF	Chemo	RT	ypT1ypN0	non-pCR	non-rCR	0	2637	0	2664	87.3	No			BL ctDNA+	end-NAT ctDNA-	pCR or end-NAT ctDNA-	NAT ctDNA-responder	pCR or NAT ctDNA-responder	Landmark ctDNA-	MRD ctDNA-		NA
P09652	50	HR+/HER2-	IIB	N1	T2	2	15	1 to 3	FF	Chemo	Chemo, Endocrine, RT	ypT1ypN1	non-pCR	non-rCR	0	2063	0	2580	84.6	No			BL ctDNA+	end-NAT ctDNA-	pCR or end-NAT ctDNA-	NAT ctDNA-responder	pCR or NAT ctDNA-responder	Landmark ctDNA-	MRD ctDNA-		NA
P09703	55	TNBC	IIA	N1	T1	2	14	1 to 3	FFPE	Chemo	RT	ypT1ypN1	non-pCR	non-rCR	0	1850	0	2016	66.1	No			BL ctDNA+	end-NAT ctDNA+	non-pCR and end-NAT ctDNA+	NAT ctDNA-non-responder	non-pCR and NAT ctDNA-non-responder	Landmark ctDNA-	MRD ctDNA-		NA
P09762	50	TNBC	IIA	N0	T2	2	11	n/a	FF	Chemo	RT	ypT1ypNX	non-pCR	non-rCR	0	1846	0	2524	82.8	No			BL ctDNA+	end-NAT ctDNA-	pCR or end-NAT ctDNA-	NAT ctDNA-responder	pCR or NAT ctDNA-responder	Landmark ctDNA-	MRD ctDNA-		NA
P09862	45	TNBC	IIB	N1	T2	NA	7	Negative	FF	Chemo	RT	ypT1ypN0	non-pCR	non-rCR	0	2118	0	2469	81	No			BL ctDNA+	end-NAT ctDNA-	pCR or end-NAT ctDNA-	NAT ctDNA-responder	pCR or NAT ctDNA-responder	Landmark ctDNA-	MRD ctDNA-		NA
P09962	45	HR+/HER2-	IIA	N1	T1	2	8	1 to 3	FF	Chemo	Endocrine, RT	ypT1ypN1	non-pCR	rCR	0	2084	0	2385	78.2	No			BL ctDNA-	end-NAT ctDNA-	pCR or end-NAT ctDNA-	NA	NA	Landmark ctDNA-	MRD ctDNA-		NA

## Sheet: Patient therapies
Patient ID	Treatment Type	Drug	Abbreviation	Treatment start (days from diagnosis)	Treatment end (days from diagnosis)
P00072	Chemotherapy	Docetaxel	Dtx	96	175
P00072	Chemotherapy	Epirubicin + Cyclophosphamide	EC	27	90
P00072	Endocrine	Aromatase Inhibitor	AI	1002	2427
P00072	Endocrine	Tamoxifen	TAM	200	720
P00072	Radiotherapy	NA	RT	216	236
P00161	Chemotherapy	Docetaxel	Dtx	91	158
P00161	Chemotherapy	Fluorouracil + Epirubicin + Cyclophosphamide	FEC	28	91
P00161	Endocrine	Aromatase Inhibitor	AI	197	2022
P00161	Radiotherapy	NA	RT	219	253
P00182	Anti-HER2	Trastuzumab	T	109	382
P00182	Anti-HER2	Trastuzumab + Pertuzumab	TP	21	106
P00182	Chemotherapy	Docetaxel	Dtx	21	106
P00182	Chemotherapy	Epirubicin + Cyclophosphamide	EC	109	182
P00182	Radiotherapy	NA	RT	229	250
P00261	Chemotherapy	Docetaxel	Dtx	108	175
P00261	Chemotherapy	Epirubicin + Cyclophosphamide	EC	38	105
P00261	Endocrine	Tamoxifen	TAM	198	675
P00291	Chemotherapy	Docetaxel	Dtx	98	161
P00291	Chemotherapy	Epirubicin + Cyclophosphamide	EC	35	98
P00291	Endocrine	Tamoxifen	TAM	200	2025
P00291	Radiotherapy	NA	RT	200	232
P00392	Anti-HER2	Trastuzumab	T	112	385
P00392	Anti-HER2	Trastuzumab + Pertuzumab	TP	28	112
P00392	Chemotherapy	Docetaxel	Dtx	28	112
P00392	Chemotherapy	Epirubicin + Cyclophosphamide	EC	112	182
P00392	Supportive	Zoledronic acid	ZA	140	1236
P00392	Endocrine	Aromatase Inhibitor	AI	215	237
P00392	Radiotherapy	NA	RT	231	251
P00492	Chemotherapy	Capecitabine	X	202	328
P00492	Chemotherapy	Docetaxel	Dtx	93	156
P00492	Chemotherapy	Epirubicin + Cyclophosphamide	EC	30	93
P00492	Radiotherapy	NA	RT	202	232
P00542	Chemotherapy	Docetaxel	Dtx	92	155
P00542	Chemotherapy	Epirubicin + Cyclophosphamide	EC	29	92
P00542	Endocrine	Aromatase Inhibitor	AI	190	2015
P00542	Radiotherapy	NA	RT	190	224
P00603	Chemotherapy	Docetaxel	Dtx	93	156
P00603	Chemotherapy	Epirubicin + Cyclophosphamide	EC	30	93
P00603	Radiotherapy	NA	RT	201	223
P00652	Anti-HER2	Trastuzumab	T	200	556
P00652	Anti-HER2	Trastuzumab + Pertuzumab	TP	42	127
P00652	Chemotherapy	Docetaxel	Dtx	42	127
P00652	Chemotherapy	Epirubicin + Cyclophosphamide	EC	137	200
P00652	Endocrine	Aromatase Inhibitor	AI	237	1187
P00652	Radiotherapy	NA	RT	237	271
P00703	Anti-HER2	Trastuzumab	T	114	377
P00703	Anti-HER2	Trastuzumab + Pertuzumab	TP	29	114
P00703	Chemotherapy	Paclitaxel	Ptx	29	114
P00703	Endocrine	Aromatase Inhibitor	AI	142	1296
P00752	Chemotherapy	Docetaxel	Dtx	105	177
P00752	Chemotherapy	Epirubicin + Cyclophosphamide	EC	42	105
P00803	Anti-HER2	Trastuzumab	T	106	365
P00803	Anti-HER2	Trastuzumab + Pertuzumab	TP	22	106
P00803	Chemotherapy	Docetaxel	Dtx	22	106
P00803	Chemotherapy	Epirubicin + Cyclophosphamide	EC	106	169
P00803	Supportive	Zoledronic acid	ZA	43	318
P00803	Radiotherapy	NA	RT	203	221
P00862	Chemotherapy	Docetaxel	Dtx	93	156
P00862	Chemotherapy	Epirubicin + Cyclophosphamide	EC	30	93
P00862	Endocrine	Tamoxifen	TAM	170	1995
P00862	Radiotherapy	NA	RT	191	220
P01002	Chemotherapy	Docetaxel	Dtx	101	164
P01002	Chemotherapy	Epirubicin + Cyclophosphamide	EC	38	101
P01002	Endocrine	Tamoxifen	TAM	217	2042
P01002	Radiotherapy	NA	RT	217	251
P01061	Anti-HER2	Trastuzumab	T	20	370
P01061	Chemotherapy	Docetaxel	Dtx	20	83
P01061	Chemotherapy	Fluorouracil + Epirubicin + Cyclophosphamide	FEC	83	147
P01061	Endocrine	Gonadotropin-Releasing Hormone agonist	GnRH	427	839
P01061	Endocrine	Tamoxifen	TAM	195	834
P01061	Radiotherapy	NA	RT	184	220
P01082	Anti-HER2	Trastuzumab	T	108	195
P01082	Anti-HER2	Trastuzumab + Pertuzumab	TP	23	108
P01082	Chemotherapy	Docetaxel	Dtx	23	108
P01082	Chemotherapy	Epirubicin + Cyclophosphamide	EC	108	174
P01082	Supportive	Zoledronic acid	ZA	195	1291
P01082	Radiotherapy	NA	RT	211	231
P01091	Chemotherapy	Docetaxel	Dtx	90	153
P01091	Chemotherapy	Epirubicin + Cyclophosphamide	EC	27	90
P01091	Endocrine	Aromatase Inhibitor	AI	198	2023
P01091	Radiotherapy	NA	RT	198	233
P01182	Chemotherapy	Docetaxel	Dtx	87	150
P01182	Chemotherapy	Epirubicin + Cyclophosphamide	EC	24	87
P01182	Endocrine	Tamoxifen	TAM	219	2044
P01182	Radiotherapy	NA	RT	204	224
P01292	Chemotherapy	Docetaxel	Dtx	91	163
P01292	Chemotherapy	Epirubicin + Cyclophosphamide	EC	28	91
P01292	Supportive	Zoledronic acid	ZA	46	1142
P01292	Endocrine	Aromatase Inhibitor	AI	210	2035
P01292	Radiotherapy	NA	RT	210	231
P01392	Chemotherapy	Docetaxel	Dtx	111	174
P01392	Chemotherapy	Epirubicin + Cyclophosphamide	EC	29	111
P01392	Supportive	Zoledronic acid	ZA	237	1333
P01392	Endocrine	Aromatase Inhibitor	AI	523	2295
P01392	Endocrine	Tamoxifen	TAM	196	522
P01392	Radiotherapy	NA	RT	209	236
P01503	Chemotherapy	Docetaxel	Dtx	92	155
P01503	Chemotherapy	Epirubicin + Cyclophosphamide	EC	29	92
P01503	Supportive	Zoledronic acid	ZA	71	1167
P01503	Endocrine	Aromatase Inhibitor	AI	184	2009
P01503	Radiotherapy	NA	RT	202	225
P01603	Anti-HER2	Trastuzumab	T	105	295
P01603	Anti-HER2	Trastuzumab + Pertuzumab	TP	21	105
P01603	Chemotherapy	Docetaxel	Dtx	21	105
P01603	Chemotherapy	Epirubicin + Cyclophosphamide	EC	105	168
P01603	Supportive	Zoledronic acid	ZA	126	1222
P01603	Radiotherapy	NA	RT	219	244
P01652	Anti-HER2	Trastuzumab	T	115	471
P01652	Anti-HER2	Trastuzumab + Pertuzumab	TP	31	115
P01652	Chemotherapy	Docetaxel	Dtx	31	115
P01652	Chemotherapy	Epirubicin + Cyclophosphamide	EC	115	192
P01652	Endocrine	Tamoxifen	TAM	726	2551
P01652	Endocrine	Tamoxifen + Gonadotropin-Releasing Hormone agonist	TAM&GnRH	230	725
P01652	Radiotherapy	NA	RT	233	263
P01703	Chemotherapy	Docetaxel	Dtx	99	169
P01703	Chemotherapy	Epirubicin + Cyclophosphamide	EC	36	99
P01703	Endocrine	Aromatase Inhibitor	AI	217	2042
P01703	Radiotherapy	NA	RT	217	237
P01752	Chemotherapy	Docetaxel	Dtx	87	150
P01752	Chemotherapy	Epirubicin + Cyclophosphamide	EC	24	87
P01752	Radiotherapy	NA	RT	185	206
P01862	Anti-HER2	Trastuzumab	T	105	210
P01862	Anti-HER2	Trastuzumab + Pertuzumab	TP	22	105
P01862	Chemotherapy	Docetaxel	Dtx	22	105
P01862	Chemotherapy	Epirubicin + Cyclophosphamide	EC	105	168
P01862	Supportive	Zoledronic acid	ZA	306	1402
P01862	Endocrine	Tamoxifen + Gonadotropin-Releasing Hormone agonist	TAM&GnRH	196	2021
P01862	Radiotherapy	NA	RT	215	250
P01962	Chemotherapy	Docetaxel	Dtx	122	185
P01962	Chemotherapy	Epirubicin + Cyclophosphamide	EC	59	122
P01962	Supportive	Zoledronic acid	ZA	80	1176
P01962	Endocrine	Aromatase Inhibitor	AI	220	2045
P01962	Radiotherapy	NA	RT	232	266
P02002	Chemotherapy	Docetaxel	Dtx	87	153
P02002	Chemotherapy	Epirubicin + Cyclophosphamide	EC	20	84
P02002	Endocrine	Aromatase Inhibitor	AI	1303	3104
P02002	Endocrine	Tamoxifen	TAM	173	1302
P02002	Radiotherapy	NA	RT	293	329
P02061	Chemotherapy	Docetaxel	Dtx	98	161
P02061	Chemotherapy	Fluorouracil + Epirubicin + Cyclophosphamide	FEC	34	97
P02061	Radiotherapy	NA	RT	205	251
P02091	Chemotherapy	Epirubicin + Cyclophosphamide	EC	35	114
P02091	Chemotherapy	Paclitaxel	Ptx	114	183
P02091	Supportive	Zoledronic acid	ZA	323	1419
P02091	Endocrine	Aromatase Inhibitor	AI	229	2054
P02091	Radiotherapy	NA	RT	224	260
P02182	Chemotherapy	Docetaxel	Dtx	86	149
P02182	Chemotherapy	Epirubicin + Cyclophosphamide	EC	22	86
P02182	Radiotherapy	NA	RT	190	211
P02191	Chemotherapy	Docetaxel	Dtx	104	167
P02191	Chemotherapy	Epirubicin + Cyclophosphamide	EC	37	104
P02292	Chemotherapy	Capecitabine	X	256	389
P02292	Chemotherapy	Cyclophosphamide + Epirubicin + Capecitabine	CEX	147	168
P02292	Chemotherapy	Docetaxel	Dtx	112	133
P02292	Chemotherapy	Epirubicin + Cyclophosphamide	EC	21	105
P02292	Chemotherapy	Epirubicin + Cyclophosphamide	EC	168	189
P02292	Chemotherapy	Paclitaxel	Ptx	140	147
P02292	Chemotherapy	Paclitaxel+Carboplatin	PCb	133	154
P02292	Radiotherapy	NA	RT	224	244
P02322	Chemotherapy	Capecitabine	X	145	326
P02322	Chemotherapy	Docetaxel	Dtx	102	144
P02322	Chemotherapy	Epirubicin + Cyclophosphamide	EC	35	102
P02322	Supportive	Zoledronic acid	ZA	216	1312
P02322	Endocrine	Aromatase Inhibitor + Gonadotropin-Releasing Hormone agonist	AI&GnRH	1225	2825
P02322	Endocrine	Gonadotropin-Releasing Hormone agonist + Other	GnRH&Other	621	1224
P02322	Endocrine	Tamoxifen + Gonadotropin-Releasing Hormone agonist	TAM&GnRH	328	620
P02392	Chemotherapy	Docetaxel	Dtx	86	149
P02392	Chemotherapy	Epirubicin + Cyclophosphamide	EC	23	86
P02392	Supportive	Zoledronic acid	ZA	44	1140
P02392	Endocrine	Aromatase Inhibitor	AI	183	2008
P02392	Radiotherapy	NA	RT	209	233
P02403	Chemotherapy	Docetaxel	Dtx	93	156
P02403	Chemotherapy	Epirubicin + Cyclophosphamide	EC	30	93
P02503	Anti-HER2	Trastuzumab	T	368	578
P02503	Anti-HER2	Trastuzumab + Pertuzumab	TP	225	368
P02503	Chemotherapy	Docetaxel	Dtx	99	162
P02503	Chemotherapy	Epirubicin + Cyclophosphamide	EC	36	99
P02503	Chemotherapy	Vinorelbine	V	225	337
P02503	Endocrine	Tamoxifen + Gonadotropin-Releasing Hormone agonist	TAM&GnRH	349	2174
P02503	Radiotherapy	NA	RT	349	379
P02542	Chemotherapy	Docetaxel	Dtx	98	161
P02542	Chemotherapy	Epirubicin + Cyclophosphamide	EC	35	88
P02542	Endocrine	Aromatase Inhibitor	AI	182	375
P02542	Endocrine	Tamoxifen	TAM	376	1852
P02652	Chemotherapy	Docetaxel	Dtx	104	181
P02652	Chemotherapy	Epirubicin + Cyclophosphamide	EC	27	97
P02652	Radiotherapy	NA	RT	226	267
P02703	Chemotherapy	Docetaxel	Dtx	90	153
P02703	Chemotherapy	Epirubicin + Cyclophosphamide	EC	26	90
P02703	Supportive	Zoledronic acid	ZA	69	1165
P02703	Endocrine	Aromatase Inhibitor	AI	180	2005
P02703	Radiotherapy	NA	RT	241	259
P02752	Chemotherapy	Docetaxel	Dtx	84	147
P02752	Chemotherapy	Epirubicin + Cyclophosphamide	EC	21	84
P02752	Endocrine	Aromatase Inhibitor	AI	189	2014
P02752	Radiotherapy	NA	RT	189	209
P02962	Anti-HER2	Trastuzumab	T	133	399
P02962	Anti-HER2	Trastuzumab + Pertuzumab	TP	49	133
P02962	Chemotherapy	Docetaxel	Dtx	49	133
P02962	Chemotherapy	Epirubicin + Cyclophosphamide	EC	133	196
P02962	Radiotherapy	NA	RT	237	267
P03002	Chemotherapy	Docetaxel	Dtx	93	114
P03002	Chemotherapy	Epirubicin + Cyclophosphamide	EC	30	93
P03002	Chemotherapy	Paclitaxel	Ptx	117	159
P03002	Radiotherapy	NA	RT	223	243
P03082	Anti-HER2	Trastuzumab	T	168	385
P03082	Anti-HER2	Trastuzumab + Pertuzumab	TP	38	168
P03082	Chemotherapy	Docetaxel	Dtx	38	80
P03082	Chemotherapy	Epirubicin + Cyclophosphamide	EC	84	168
P03082	Supportive	Zoledronic acid	ZA	59	1155
P03082	Endocrine	Aromatase Inhibitor	AI	195	2020
P03082	Radiotherapy	NA	RT	233	267
P03091	Chemotherapy	Epirubicin + Cyclophosphamide	EC	97	141
P03091	Chemotherapy	Paclitaxel	Ptx	33	163
P03091	Supportive	Zoledronic acid	ZA	209	1305
P03091	Endocrine	Aromatase Inhibitor	AI	222	2047
P03091	Radiotherapy	NA	RT	222	275
P03161	Anti-HER2	Trastuzumab	T	63	108
P03161	Anti-HER2	Trastuzumab	T	203	414
P03161	Anti-HER2	Trastuzumab + Pertuzumab	TP	108	192
P03161	Chemotherapy	Docetaxel	Dtx	108	192
P03161	Chemotherapy	Epirubicin + Cyclophosphamide	EC	63	108
P03161	Endocrine	Tamoxifen + Gonadotropin-Releasing Hormone agonist	TAM&GnRH	234	653
P03161	Endocrine	Tamoxifen + Gonadotropin-Releasing Hormone agonist	TAM&GnRH	1401	3226
P03161	Radiotherapy	NA	RT	234	275
P03182	Chemotherapy	Docetaxel	Dtx	90	153
P03182	Chemotherapy	Epirubicin + Cyclophosphamide	EC	27	90
P03182	Radiotherapy	NA	RT	183	210
P03292	Chemotherapy	Docetaxel	Dtx	90	153
P03292	Chemotherapy	Epirubicin + Cyclophosphamide	EC	27	90
P03392	Chemotherapy	Epirubicin + Cyclophosphamide	EC	31	94
P03392	Chemotherapy	Paclitaxel	Ptx	98	163
P03392	Supportive	Zoledronic acid	ZA	73	1169
P03392	Endocrine	Aromatase Inhibitor	AI	196	2021
P03392	Radiotherapy	NA	RT	196	220
P03503	Anti-HER2	Trastuzumab	T	132	392
P03503	Anti-HER2	Trastuzumab + Pertuzumab	TP	43	132
P03503	Chemotherapy	Docetaxel	Dtx	43	132
P03503	Chemotherapy	Epirubicin + Cyclophosphamide	EC	132	195
P03503	Endocrine	Tamoxifen	TAM	245	2070
P03503	Radiotherapy	NA	RT	245	275
P03603	Chemotherapy	Docetaxel	Dtx	66	150
P03603	Chemotherapy	Epirubicin + Cyclophosphamide	EC	24	66
P03603	Endocrine	Tamoxifen	TAM	184	2009
P03603	Radiotherapy	NA	RT	184	206
P03703	Chemotherapy	Docetaxel	Dtx	106	127
P03703	Chemotherapy	Epirubicin + Cyclophosphamide	EC	43	106
P03703	Chemotherapy	Paclitaxel	Ptx	127	169
P03703	Supportive	Zoledronic acid	ZA	64	1160
P03703	Endocrine	Aromatase Inhibitor	AI	203	2028
P03703	Radiotherapy	NA	RT	215	233
P03752	Anti-HER2	Trastuzumab	T	91	371
P03752	Anti-HER2	Trastuzumab + Pertuzumab	TP	28	91
P03752	Chemotherapy	Docetaxel	Dtx	28	91
P03752	Chemotherapy	Epirubicin + Cyclophosphamide	EC	91	133
P03752	Endocrine	Aromatase Inhibitor	AI	183	2008
P03803	Anti-HER2	Trastuzumab	T	119	370
P03803	Anti-HER2	Trastuzumab + Pertuzumab	TP	34	119
P03803	Chemotherapy	Docetaxel	Dtx	34	77
P03803	Chemotherapy	Epirubicin + Cyclophosphamide	EC	119	182
P03803	Chemotherapy	Paclitaxel	Ptx	77	119
P03803	Endocrine	Tamoxifen	TAM	209	427
P03803	Radiotherapy	NA	RT	237	255
P03862	Chemotherapy	Capecitabine	X	251	335
P03862	Chemotherapy	Cyclophosphamide + Epirubicin + Capecitabine	CEX	154	195
P03862	Chemotherapy	Docetaxel	Dtx	105	147
P03862	Chemotherapy	Epirubicin + Cyclophosphamide	EC	27	100
P03862	Chemotherapy	Paclitaxel	Ptx	147	154
P03862	Supportive	Zoledronic acid	ZA	412	1508
P03862	Endocrine	Aromatase Inhibitor	AI	336	2161
P03862	Radiotherapy	NA	RT	260	287
P03962	Chemotherapy	Docetaxel	Dtx	80	147
P03962	Chemotherapy	Epirubicin + Cyclophosphamide	EC	37	79
P03962	Chemotherapy	Epirubicin + Cyclophosphamide	EC	147	168
P03962	Endocrine	Gonadotropin-Releasing Hormone agonist	GnRH	202	2027
P03962	Endocrine	Tamoxifen	TAM	202	413
P03962	Radiotherapy	NA	RT	202	223
P04002	Chemotherapy	Docetaxel	Dtx	104	170
P04002	Chemotherapy	Epirubicin + Cyclophosphamide	EC	36	104
P04082	Anti-HER2	Trastuzumab	T	133	408
P04082	Anti-HER2	Trastuzumab + Pertuzumab	TP	45	133
P04082	Chemotherapy	Docetaxel	Dtx	45	133
P04082	Chemotherapy	Epirubicin + Cyclophosphamide	EC	133	213
P04091	Chemotherapy	Docetaxel	Dtx	86	149
P04091	Chemotherapy	Epirubicin + Cyclophosphamide	EC	22	86
P04091	Supportive	Zoledronic acid	ZA	342	1262
P04091	Endocrine	Aromatase Inhibitor	AI	173	1262
P04091	Radiotherapy	NA	RT	203	239
P04182	Anti-HER2	Trastuzumab	T	131	383
P04182	Anti-HER2	Trastuzumab + Pertuzumab	TP	26	110
P04182	Chemotherapy	Docetaxel	Dtx	26	110
P04182	Chemotherapy	Epirubicin + Cyclophosphamide	EC	110	173
P04182	Endocrine	Aromatase Inhibitor	AI	955	2357
P04182	Endocrine	Tamoxifen	TAM	202	945
P04182	Radiotherapy	NA	RT	209	236
P04222	Chemotherapy	Docetaxel	Dtx	86	149
P04222	Chemotherapy	Epirubicin + Cyclophosphamide	EC	23	86
P04222	Supportive	Zoledronic acid	ZA	44	1140
P04222	Endocrine	Aromatase Inhibitor	AI	199	2024
P04222	Radiotherapy	NA	RT	199	235
P04292	Chemotherapy	Docetaxel	Dtx	92	155
P04292	Chemotherapy	Epirubicin + Cyclophosphamide	EC	28	92
P04292	Radiotherapy	NA	RT	196	217
P04322	Chemotherapy	Capecitabine	X	188	272
P04322	Chemotherapy	Docetaxel	Dtx	90	154
P04322	Chemotherapy	Epirubicin + Cyclophosphamide	EC	27	90
P04322	Radiotherapy	NA	RT	191	238
P04392	Chemotherapy	Docetaxel	Dtx	96	159
P04392	Chemotherapy	Epirubicin + Cyclophosphamide	EC	33	96
P04392	Radiotherapy	NA	RT	200	225
P04503	Chemotherapy	Docetaxel	Dtx	88	152
P04503	Chemotherapy	Epirubicin + Cyclophosphamide	EC	25	88
P04503	Supportive	Zoledronic acid	ZA	224	1320
P04603	Anti-HER2	Trastuzumab	T	221	557
P04603	Anti-HER2	Trastuzumab + Pertuzumab	TP	27	69
P04603	Chemotherapy	Docetaxel	Dtx	27	69
P04603	Radiotherapy	NA	RT	166	188
P04703	Anti-HER2	Trastuzumab	T	107	366
P04703	Anti-HER2	Trastuzumab + Pertuzumab	TP	23	107
P04703	Chemotherapy	Docetaxel	Dtx	23	107
P04703	Chemotherapy	Epirubicin + Cyclophosphamide	EC	107	170
P04703	Endocrine	Aromatase Inhibitor	AI	542	2107
P04703	Endocrine	Tamoxifen	TAM	197	541
P04703	Radiotherapy	NA	RT	217	235
P04752	Anti-HER2	Trastuzumab	T	112	367
P04752	Anti-HER2	Trastuzumab + Pertuzumab	TP	28	112
P04752	Chemotherapy	Docetaxel	Dtx	28	112
P04752	Chemotherapy	Epirubicin + Cyclophosphamide	EC	112	175
P04752	Endocrine	Aromatase Inhibitor	AI	196	2021
P04803	Chemotherapy	Docetaxel	Dtx	92	155
P04803	Chemotherapy	Epirubicin + Cyclophosphamide	EC	24	92
P04803	Supportive	Zoledronic acid	ZA	270	1366
P04803	Endocrine	Gonadotropin-Releasing Hormone agonist	GnRH	260	2037
P04803	Endocrine	Tamoxifen	TAM	178	2003
P04803	Radiotherapy	NA	RT	189	214
P04862	Chemotherapy	Docetaxel	Dtx	84	147
P04862	Chemotherapy	Epirubicin + Cyclophosphamide	EC	21	84
P04862	Supportive	Zoledronic acid	ZA	295	1391
P04862	Endocrine	Aromatase Inhibitor	AI	621	2446
P04862	Endocrine	Tamoxifen	TAM	166	587
P04862	Radiotherapy	NA	RT	201	244
P05082	Chemotherapy	Docetaxel	Dtx	87	150
P05082	Chemotherapy	Epirubicin + Cyclophosphamide	EC	23	86
P05082	Radiotherapy	NA	RT	202	220
P05182	Chemotherapy	Docetaxel	Dtx	89	152
P05182	Chemotherapy	Epirubicin + Cyclophosphamide	EC	26	89
P05182	Supportive	Zoledronic acid	ZA	68	1164
P05182	Endocrine	Aromatase Inhibitor	AI	247	2072
P05182	Radiotherapy	NA	RT	193	211
P05222	Chemotherapy	Docetaxel	Dtx	96	159
P05222	Chemotherapy	Epirubicin + Cyclophosphamide	EC	29	96
P05222	Supportive	Zoledronic acid	ZA	110	1206
P05222	Endocrine	Aromatase Inhibitor	AI	209	2034
P05222	Radiotherapy	NA	RT	209	246
P05292	Chemotherapy	Docetaxel	Dtx	100	164
P05292	Chemotherapy	Epirubicin + Cyclophosphamide	EC	37	100
P05292	Supportive	Zoledronic acid	ZA	510	1606
P05292	Endocrine	Aromatase Inhibitor	AI	252	2077
P05292	Radiotherapy	NA	RT	195	213
P05392	Chemotherapy	Docetaxel	Dtx	92	113
P05392	Chemotherapy	Epirubicin + Cyclophosphamide	EC	27	92
P05392	Chemotherapy	Paclitaxel	Ptx	113	161
P05392	Endocrine	Tamoxifen	TAM	202	2027
P05392	Radiotherapy	NA	RT	202	232
P05403	Anti-HER2	Trastuzumab	T	124	380
P05403	Anti-HER2	Trastuzumab + Pertuzumab	TP	23	117
P05403	Chemotherapy	Docetaxel	Dtx	23	117
P05403	Chemotherapy	Epirubicin + Cyclophosphamide	EC	124	191
P05403	Supportive	Zoledronic acid	ZA	124	1220
P05403	Endocrine	Aromatase Inhibitor	AI	751	2225
P05403	Endocrine	Tamoxifen	TAM	210	750
P05403	Radiotherapy	NA	RT	232	252
P05503	Chemotherapy	Docetaxel	Dtx	97	163
P05503	Chemotherapy	Epirubicin + Cyclophosphamide	EC	34	97
P05503	Supportive	Zoledronic acid	ZA	97	1193
P05503	Endocrine	Aromatase Inhibitor	AI	184	2009
P05503	Radiotherapy	NA	RT	204	224
P05603	Chemotherapy	Docetaxel	Dtx	85	148
P05603	Chemotherapy	Epirubicin + Cyclophosphamide	EC	22	85
P05603	Endocrine	Tamoxifen	TAM	168	1993
P05603	Radiotherapy	NA	RT	190	211
P05652	Anti-HER2	Trastuzumab	T	106	384
P05652	Anti-HER2	Trastuzumab + Pertuzumab	TP	22	106
P05652	Chemotherapy	Docetaxel	Dtx	22	106
P05652	Chemotherapy	Epirubicin + Cyclophosphamide	EC	106	176
P05652	Radiotherapy	NA	RT	218	240
P05703	Chemotherapy	Docetaxel	Dtx	93	156
P05703	Chemotherapy	Epirubicin + Cyclophosphamide	EC	30	93
P05703	Supportive	Zoledronic acid	ZA	400	1496
P05703	Endocrine	Aromatase Inhibitor	AI	199	2024
P05703	Radiotherapy	NA	RT	199	219
P05752	Anti-HER2	Trastuzumab	T	127	384
P05752	Anti-HER2	Trastuzumab + Pertuzumab	TP	36	126
P05752	Chemotherapy	Docetaxel	Dtx	36	126
P05752	Chemotherapy	Epirubicin + Cyclophosphamide	EC	127	190
P05752	Supportive	Zoledronic acid	ZA	57	1153
P05752	Endocrine	Aromatase Inhibitor	AI	224	477
P05752	Radiotherapy	NA	RT	238	274
P05803	Chemotherapy	Epirubicin + Cyclophosphamide	EC	91	155
P05803	Chemotherapy	Paclitaxel	Ptx	34	84
P05803	Chemotherapy	Paclitaxel+Carboplatin	PCb	27	91
P05803	Supportive	Zoledronic acid	ZA	48	1144
P05803	Radiotherapy	NA	RT	195	217
P05862	Chemotherapy	Capecitabine	X	208	334
P05862	Chemotherapy	Docetaxel	Dtx	91	154
P05862	Chemotherapy	Epirubicin + Cyclophosphamide	EC	28	91
P05862	Radiotherapy	NA	RT	201	229
P05962	Anti-HER2	Trastuzumab	T	316	548
P05962	Anti-HER2	Trastuzumab + Pertuzumab	TP	190	316
P05962	Chemotherapy	Docetaxel	Dtx	93	156
P05962	Chemotherapy	Epirubicin + Cyclophosphamide	EC	30	93
P05962	Chemotherapy	Vinorelbine	V	190	309
P06061	Chemotherapy	Docetaxel	Dtx	120	183
P06061	Chemotherapy	Epirubicin + Cyclophosphamide	EC	57	120
P06061	Radiotherapy	NA	RT	226	261
P06091	Anti-HER2	Trastuzumab	T	244	369
P06091	Anti-HER2	Trastuzumab + Pertuzumab	TP	42	105
P06091	Chemotherapy	Docetaxel	Dtx	42	84
P06091	Chemotherapy	Epirubicin + Cyclophosphamide	EC	114	177
P06091	Chemotherapy	Paclitaxel	Ptx	84	106
P06091	Supportive	Zoledronic acid	ZA	348	1444
P06091	Endocrine	Aromatase Inhibitor	AI	237	2288
P06091	Radiotherapy	NA	RT	218	253
P06182	Chemotherapy	Docetaxel	Dtx	93	156
P06182	Chemotherapy	Epirubicin + Cyclophosphamide	EC	29	93
P06182	Other	Olaparib/Placebo (randomized trial)	O/P	238	603
P06182	Radiotherapy	NA	RT	191	212
P06292	Chemotherapy	Docetaxel	Dtx	37	100
P06292	Chemotherapy	Epirubicin + Cyclophosphamide	EC	100	163
P06292	Supportive	Zoledronic acid	ZA	142	1238
P06292	Endocrine	Aromatase Inhibitor	AI	194	2019
P06292	Radiotherapy	NA	RT	194	215
P06392	Chemotherapy	Docetaxel	Dtx	91	154
P06392	Chemotherapy	Epirubicin + Cyclophosphamide	EC	25	88
P06392	Radiotherapy	NA	RT	189	219
P06403	Chemotherapy	Epirubicin + Cyclophosphamide	EC	31	94
P06403	Chemotherapy	Paclitaxel	Ptx	95	116
P06403	Supportive	Zoledronic acid	ZA	192	1288
P06403	Endocrine	Aromatase Inhibitor	AI	129	1954
P06403	Radiotherapy	NA	RT	196	217
P06442	Chemotherapy	Docetaxel	Dtx	103	166
P06442	Chemotherapy	Epirubicin + Cyclophosphamide	EC	27	103
P06442	Radiotherapy	NA	RT	199	217
P06503	Chemotherapy	Docetaxel	Dtx	85	148
P06503	Chemotherapy	Epirubicin + Cyclophosphamide	EC	22	85
P06503	Supportive	Zoledronic acid	ZA	277	1373
P06503	Endocrine	Aromatase Inhibitor	AI	252	2062
P06503	Endocrine	Tamoxifen	TAM	182	251
P06503	Radiotherapy	NA	RT	194	215
P06552	Chemotherapy	Docetaxel	Dtx	86	149
P06552	Chemotherapy	Epirubicin + Cyclophosphamide	EC	21	86
P06552	Radiotherapy	NA	RT	184	220
P06603	Anti-HER2	Trastuzumab	T	119	375
P06603	Anti-HER2	Trastuzumab + Pertuzumab	TP	26	119
P06603	Chemotherapy	Docetaxel	Dtx	26	119
P06603	Chemotherapy	Epirubicin + Cyclophosphamide	EC	119	182
P06603	Supportive	Zoledronic acid	ZA	140	1236
P06603	Endocrine	Aromatase Inhibitor	AI	209	2034
P06703	Chemotherapy	Docetaxel	Dtx	91	154
P06703	Chemotherapy	Epirubicin + Cyclophosphamide	EC	28	91
P06703	Supportive	Zoledronic acid	ZA	112	1208
P06703	Endocrine	Aromatase Inhibitor	AI	203	2028
P06703	Radiotherapy	NA	RT	203	223
P06803	Anti-HER2	Trastuzumab	T	113	369
P06803	Anti-HER2	Trastuzumab + Pertuzumab	TP	29	113
P06803	Chemotherapy	Docetaxel	Dtx	29	113
P06803	Chemotherapy	Epirubicin + Cyclophosphamide	EC	113	176
P06803	Supportive	Zoledronic acid	ZA	219	1315
P06803	Radiotherapy	NA	RT	231	252
P06962	Anti-HER2	Trastuzumab	T	112	370
P06962	Anti-HER2	Trastuzumab + Pertuzumab	TP	21	112
P06962	Chemotherapy	Docetaxel	Dtx	21	112
P06962	Chemotherapy	Epirubicin + Cyclophosphamide	EC	112	180
P06962	Radiotherapy	NA	RT	221	239
P07061	Chemotherapy	Docetaxel	Dtx	109	172
P07061	Chemotherapy	Fluorouracil + Epirubicin + Cyclophosphamide	FEC	45	109
P07061	Radiotherapy	NA	RT	223	257
P07082	Anti-HER2	Trastuzumab	T	140	410
P07082	Anti-HER2	Trastuzumab + Pertuzumab	TP	21	105
P07082	Chemotherapy	Docetaxel	Dtx	21	105
P07082	Chemotherapy	Epirubicin + Cyclophosphamide	EC	112	193
P07082	Supportive	Zoledronic acid	ZA	140	1236
P07082	Endocrine	Aromatase Inhibitor	AI	272	2097
P07082	Radiotherapy	NA	RT	238	258
P07091	Chemotherapy	Docetaxel	Dtx	93	156
P07091	Chemotherapy	Epirubicin + Cyclophosphamide	EC	30	93
P07222	Chemotherapy	Docetaxel	Dtx	118	181
P07222	Chemotherapy	Epirubicin + Cyclophosphamide	EC	55	118
P07222	Supportive	Zoledronic acid	ZA	160	1256
P07222	Endocrine	Aromatase Inhibitor	AI	184	2009
P07222	Radiotherapy	NA	RT	226	273
P07292	Chemotherapy	Docetaxel	Dtx	92	155
P07292	Chemotherapy	Epirubicin + Cyclophosphamide	EC	29	92
P07292	Endocrine	Tamoxifen	TAM	182	2007
P07292	Radiotherapy	NA	RT	302	322
P07392	Chemotherapy	Docetaxel	Dtx	90	132
P07392	Chemotherapy	Epirubicin + Cyclophosphamide	EC	27	158
P07392	Supportive	Zoledronic acid	ZA	69	1165
P07392	Radiotherapy	NA	RT	210	230
P07403	Chemotherapy	Docetaxel	Dtx	91	156
P07403	Chemotherapy	Epirubicin + Cyclophosphamide	EC	28	91
P07403	Supportive	Zoledronic acid	ZA	70	1166
P07403	Radiotherapy	NA	RT	212	232
P07552	Chemotherapy	Docetaxel	Dtx	93	161
P07552	Chemotherapy	Epirubicin + Cyclophosphamide	EC	30	93
P07552	Endocrine	Aromatase Inhibitor	AI	1043	2673
P07552	Endocrine	Tamoxifen	TAM	183	1042
P07552	Radiotherapy	NA	RT	195	227
P07603	Chemotherapy	Docetaxel	Dtx	92	156
P07603	Chemotherapy	Epirubicin + Cyclophosphamide	EC	30	93
P07603	Supportive	Zoledronic acid	ZA	93	1189
P07603	Endocrine	Gonadotropin-Releasing Hormone agonist	GnRH	314	2139
P07603	Endocrine	Tamoxifen	TAM	187	2012
P07603	Radiotherapy	NA	RT	187	219
P07652	Chemotherapy	Docetaxel	Dtx	92	134
P07652	Chemotherapy	Epirubicin + Cyclophosphamide	EC	29	92
P07652	Supportive	Zoledronic acid	ZA	208	1304
P07652	Endocrine	Aromatase Inhibitor	AI	265	2090
P07652	Radiotherapy	NA	RT	196	231
P07762	Anti-HER2	Trastuzumab	T	120	391
P07762	Anti-HER2	Trastuzumab + Pertuzumab	TP	23	120
P07762	Chemotherapy	Docetaxel	Dtx	23	120
P07762	Chemotherapy	Epirubicin + Cyclophosphamide	EC	120	183
P07762	Supportive	Zoledronic acid	ZA	120	1216
P07762	Endocrine	Aromatase Inhibitor	AI	211	2036
P07762	Radiotherapy	NA	RT	224	260
P07862	Chemotherapy	Docetaxel	Dtx	85	148
P07862	Chemotherapy	Epirubicin + Cyclophosphamide	EC	22	85
P07862	Supportive	Zoledronic acid	ZA	64	1160
P07862	Endocrine	Aromatase Inhibitor	AI	162	1987
P07862	Radiotherapy	NA	RT	181	217
P07962	Chemotherapy	Docetaxel	Dtx	85	149
P07962	Chemotherapy	Epirubicin + Cyclophosphamide	EC	22	85
P07962	Radiotherapy	NA	RT	187	212
P08091	Chemotherapy	Docetaxel	Dtx	102	166
P08091	Chemotherapy	Epirubicin + Cyclophosphamide	EC	36	102
P08091	Supportive	Zoledronic acid	ZA	432	1528
P08091	Endocrine	Aromatase Inhibitor	AI	209	2034
P08091	Radiotherapy	NA	RT	209	245
P08102	Anti-HER2	Trastuzumab	T	169	467
P08102	Anti-HER2	Trastuzumab + Pertuzumab	TP	22	106
P08102	Chemotherapy	Docetaxel	Dtx	22	106
P08102	Chemotherapy	Epirubicin + Cyclophosphamide	EC	106	169
P08102	Supportive	Zoledronic acid	ZA	446	1542
P08102	Endocrine	Aromatase Inhibitor	AI	1101	2926
P08102	Endocrine	Tamoxifen + Gonadotropin-Releasing Hormone agonist	TAM&GnRH	209	1100
P08102	Radiotherapy	NA	RT	208	240
P08222	Chemotherapy	Docetaxel	Dtx	113	176
P08222	Chemotherapy	Epirubicin + Cyclophosphamide	EC	50	113
P08222	Supportive	Zoledronic acid	ZA	313	1409
P08222	Endocrine	Aromatase Inhibitor	AI	548	2373
P08222	Endocrine	Tamoxifen	TAM	217	547
P08222	Radiotherapy	NA	RT	217	253
P08322	Chemotherapy	Docetaxel	Dtx	91	155
P08322	Chemotherapy	Epirubicin + Cyclophosphamide	EC	28	91
P08322	Endocrine	Tamoxifen + Gonadotropin-Releasing Hormone agonist	TAM&GnRH	176	2001
P08392	Chemotherapy	Epirubicin + Cyclophosphamide	EC	47	117
P08392	Chemotherapy	Paclitaxel	Ptx	117	180
P08392	Supportive	Zoledronic acid	ZA	272	1368
P08392	Endocrine	Tamoxifen + Gonadotropin-Releasing Hormone agonist	TAM&GnRH	244	2069
P08392	Radiotherapy	NA	RT	260	281
P08403	Chemotherapy	Docetaxel	Dtx	91	155
P08403	Chemotherapy	Epirubicin + Cyclophosphamide	EC	28	91
P08403	Supportive	Zoledronic acid	ZA	49	1145
P08403	Endocrine	Aromatase Inhibitor	AI	174	706
P08403	Radiotherapy	NA	RT	189	209
P08442	Chemotherapy	Docetaxel	Dtx	107	170
P08442	Chemotherapy	Epirubicin + Cyclophosphamide	EC	44	107
P08442	Radiotherapy	NA	RT	219	251
P08503	Chemotherapy	Epirubicin + Cyclophosphamide	EC	34	97
P08503	Chemotherapy	Paclitaxel	Ptx	97	162
P08503	Endocrine	Aromatase Inhibitor	AI	261	1172
P08503	Radiotherapy	NA	RT	217	243
P08503	Radiotherapy	NA	RT	280	300
P08552	Chemotherapy	Docetaxel	Dtx	106	169
P08552	Chemotherapy	Epirubicin + Cyclophosphamide	EC	35	104
P08552	Supportive	Zoledronic acid	ZA	70	1166
P08552	Endocrine	Aromatase Inhibitor	AI	200	2025
P08552	Radiotherapy	NA	RT	200	237
P08652	Chemotherapy	Docetaxel	Dtx	85	148
P08652	Chemotherapy	Epirubicin + Cyclophosphamide	EC	22	85
P08652	Endocrine	Tamoxifen	TAM	181	2006
P08652	Radiotherapy	NA	RT	181	208
P08703	Chemotherapy	Docetaxel	Dtx	99	162
P08703	Chemotherapy	Epirubicin + Cyclophosphamide	EC	28	99
P08703	Supportive	Zoledronic acid	ZA	288	1384
P08703	Endocrine	Aromatase Inhibitor	AI	181	2006
P08703	Radiotherapy	NA	RT	200	218
P08862	Anti-HER2	Trastuzumab	T	107	359
P08862	Anti-HER2	Trastuzumab + Pertuzumab	TP	23	107
P08862	Chemotherapy	Docetaxel	Dtx	23	107
P08862	Chemotherapy	Epirubicin + Cyclophosphamide	EC	107	170
P08862	Supportive	Zoledronic acid	ZA	233	1329
P08862	Endocrine	Aromatase Inhibitor	AI	198	2023
P08962	Chemotherapy	Docetaxel	Dtx	80	144
P08962	Chemotherapy	Epirubicin + Cyclophosphamide	EC	18	81
P08962	Radiotherapy	NA	RT	185	219
P09061	Anti-HER2	Trastuzumab	T	36	377
P09061	Chemotherapy	Docetaxel	Dtx	99	162
P09061	Chemotherapy	Epirubicin + Cyclophosphamide	EC	36	99
P09061	Endocrine	Gonadotropin-Releasing Hormone agonist	GnRH	441	723
P09061	Endocrine	Gonadotropin-Releasing Hormone agonist	GnRH	812	1010
P09061	Endocrine	Tamoxifen	TAM	184	2009
P09061	Radiotherapy	NA	RT	205	240
P09082	Chemotherapy	Docetaxel	Dtx	85	155
P09082	Chemotherapy	Epirubicin + Cyclophosphamide	EC	18	85
P09082	Radiotherapy	NA	RT	189	207
P09102	Chemotherapy	Docetaxel	Dtx	139	203
P09102	Chemotherapy	Epirubicin + Cyclophosphamide	EC	76	139
P09102	Supportive	Zoledronic acid	ZA	118	1214
P09102	Endocrine	Aromatase Inhibitor	AI	230	2055
P09102	Radiotherapy	NA	RT	255	287
P09161	Chemotherapy	Docetaxel	Dtx	115	178
P09161	Chemotherapy	Epirubicin + Cyclophosphamide	EC	52	115
P09161	Endocrine	Gonadotropin-Releasing Hormone agonist	GnRH	213	1523
P09161	Endocrine	Tamoxifen	TAM	205	2030
P09161	Radiotherapy	NA	RT	217	255
P09322	Chemotherapy	Docetaxel	Dtx	86	149
P09322	Chemotherapy	Epirubicin + Cyclophosphamide	EC	23	86
P09322	Supportive	Zoledronic acid	ZA	44	774
P09322	Radiotherapy	NA	RT	182	214
P09503	Chemotherapy	Epirubicin + Cyclophosphamide	EC	21	84
P09503	Chemotherapy	Paclitaxel	Ptx	84	168
P09503	Supportive	Zoledronic acid	ZA	42	1138
P09503	Radiotherapy	NA	RT	224	244
P09552	Chemotherapy	Epirubicin + Cyclophosphamide	EC	34	97
P09552	Chemotherapy	Paclitaxel	Ptx	97	160
P09552	Radiotherapy	NA	RT	207	230
P09652	Chemotherapy	Docetaxel	Dtx	102	196
P09652	Chemotherapy	Epirubicin + Cyclophosphamide	EC	29	102
P09652	Endocrine	Aromatase Inhibitor + Gonadotropin-Releasing Hormone agonist	AI&GnRH	284	431
P09652	Endocrine	Tamoxifen	TAM	217	284
P09652	Radiotherapy	NA	RT	217	250
P09703	Chemotherapy	Epirubicin + Cyclophosphamide	EC	24	87
P09703	Chemotherapy	Paclitaxel+Carboplatin	PCb	87	178
P09703	Radiotherapy	NA	RT	234	254
P09762	Chemotherapy	Docetaxel	Dtx	84	147
P09762	Chemotherapy	Epirubicin + Cyclophosphamide	EC	21	84
P09762	Radiotherapy	NA	RT	181	201
P09862	Chemotherapy	Cyclophosphamide + Epirubicin + Capecitabine	CEX	125	146
P09862	Chemotherapy	Docetaxel	Dtx	82	124
P09862	Chemotherapy	Epirubicin + Cyclophosphamide	EC	19	82
P09862	Radiotherapy	NA	RT	180	217
P09962	Chemotherapy	Docetaxel	Dtx	85	148
P09962	Chemotherapy	Epirubicin + Cyclophosphamide	EC	21	84
P09962	Endocrine	Tamoxifen	TAM	197	2022
P09962	Radiotherapy	NA	RT	197	238

## Sheet: ctDNA measurements
Patient ID	Timepoint type	Collection time (days from diagnosis)	Measured ctDNA tumor fraction
P00072	Baseline	20	0.0038696
P00072	Early-NAT	48	NA
P00072	Mid-NAT	96	0
P00072	End-NAT	176	NA
P00072	Landmark	188	0
P00072	Follow-up	384	0
P00072	Follow-up	551	0
P00072	Follow-up	734	0
P00072	Follow-up	1328	0
P00072	Follow-up	1488	0
P00072	Follow-up	1853	0
P00161	Baseline	24	0.0485552
P00161	Early-NAT	49	0.00218481
P00161	Mid-NAT	91	3.3461e-05
P00161	Landmark	176	0
P00161	Follow-up	409	0
P00161	Follow-up	528	0
P00161	Follow-up	708	0
P00161	Follow-up	912	0
P00161	Follow-up	1102	0
P00161	Follow-up	1275	0
P00161	Follow-up	1478	0
P00161	Follow-up	2011	0
P00182	Baseline	20	0.000170579
P00182	Early-NAT	43	0
P00182	Mid-NAT	85	0
P00182	End-NAT	174	0
P00182	Landmark	209	0
P00182	Follow-up	382	0
P00182	Follow-up	559	0
P00182	Follow-up	741	0
P00182	Follow-up	923	0
P00182	Follow-up	1286	0
P00182	Follow-up	1481	0
P00182	Follow-up	1845	0
P00261	Baseline	38	4.6432e-05
P00261	Early-NAT	63	1.8522e-05
P00261	Mid-NAT	108	0
P00261	End-NAT	185	0
P00261	Landmark	198	0
P00261	Follow-up	392	0
P00261	Follow-up	554	0
P00261	Follow-up	675	0
P00291	Baseline	34	0.000414
P00291	Early-NAT	56	0
P00291	Mid-NAT	98	0
P00291	End-NAT	175	0
P00291	Landmark	180	0
P00291	Follow-up	404	0
P00291	Follow-up	551	0
P00291	Follow-up	733	0
P00291	Follow-up	901	0
P00392	Baseline	22	0.000393996
P00392	Early-NAT	49	0
P00392	Mid-NAT	91	0
P00392	End-NAT	174	0
P00392	Landmark	201	0
P00392	Follow-up	385	0
P00392	Follow-up	553	0
P00392	Follow-up	861	0
P00392	Follow-up	1057	0
P00392	Follow-up	1293	0
P00392	Follow-up	1492	0
P00392	Follow-up	1842	0
P00492	Baseline	29	0.00200653
P00492	Early-NAT	51	0.0020773
P00492	Mid-NAT	93	0.00317122
P00492	End-NAT	147	4.735e-06
P00492	Landmark	174	0
P00492	Follow-up	391	0
P00492	Follow-up	539	0
P00492	Follow-up	891	0
P00492	Follow-up	1302	0
P00492	Follow-up	1473	0
P00492	Follow-up	1897	0
P00542	Baseline	29	0.000242
P00542	Early-NAT	50	9.4e-05
P00542	Mid-NAT	92	5.9e-05
P00542	End-NAT	146	0
P00542	Landmark	170	0
P00542	Follow-up	376	0
P00542	Follow-up	524	0
P00542	Follow-up	706	0
P00542	Follow-up	888	0
P00542	Follow-up	1262	0
P00542	Follow-up	1583	0
P00542	Follow-up	1853	0
P00603	Baseline	30	0.00236362
P00603	Early-NAT	51	0.000129049
P00603	Mid-NAT	93	0
P00603	End-NAT	147	0
P00603	Landmark	180	0
P00603	Follow-up	391	0
P00603	Follow-up	546	0
P00603	Follow-up	716	0
P00603	Follow-up	1071	0
P00603	Follow-up	1230	0
P00603	Follow-up	1413	0
P00603	Follow-up	1847	0
P00652	Baseline	40	0.0683346
P00652	Early-NAT	63	0.000110649
P00652	Mid-NAT	106	0
P00652	End-NAT	200	0
P00652	Landmark	223	0
P00652	Follow-up	362	0
P00703	Baseline	29	0.00228578
P00703	Early-NAT	51	0
P00703	Mid-NAT	93	0
P00703	End-NAT	108	0
P00703	Landmark	135	0
P00703	Follow-up	377	0
P00703	Follow-up	673	0
P00703	Follow-up	1042	0
P00752	Baseline	42	0.0181471
P00752	Early-NAT	63	0
P00752	Mid-NAT	105	0
P00752	Landmark	203	0
P00752	Follow-up	412	0
P00752	Follow-up	538	0
P00752	Follow-up	720	0
P00752	Follow-up	909	0
P00752	Follow-up	1504	0
P00752	Follow-up	1868	0
P00803	Baseline	22	0.000879363
P00803	Early-NAT	43	0
P00803	Mid-NAT	85	0
P00803	End-NAT	162	0
P00803	Landmark	190	0
P00803	Follow-up	365	0
P00803	Follow-up	935	0
P00803	Follow-up	1093	0
P00803	Follow-up	1285	0
P00803	Follow-up	1478	0
P00803	Follow-up	1848	0
P00862	Baseline	29	0
P00862	Early-NAT	51	0
P00862	Mid-NAT	93	0
P00862	End-NAT	155	0
P00862	Landmark	170	0
P00862	Follow-up	406	0
P00862	Follow-up	532	0
P00862	Follow-up	735	0
P00862	Follow-up	897	0
P00862	Follow-up	1094	0
P00862	Follow-up	1490	0
P01002	Baseline	37	0.003585
P01002	Early-NAT	59	7.3e-05
P01002	Mid-NAT	101	3e-06
P01002	End-NAT	174	0
P01002	Landmark	182	0
P01002	Follow-up	401	0
P01002	Follow-up	560	0
P01002	Follow-up	721	0
P01002	Follow-up	904	0
P01002	Follow-up	1085	0
P01002	Follow-up	1281	0
P01002	Follow-up	1498	0
P01002	Follow-up	2025	1e-06
P01061	Baseline	16	0.016306
P01061	Early-NAT	41	0.000165828
P01061	Mid-NAT	83	0.00245329
P01061	End-NAT	155	0.0043741
P01061	Landmark	168	0
P01061	Follow-up	195	0
P01061	Follow-up	370	0
P01061	Follow-up	533	0.0261867
P01061	Follow-up	709	0.743447
P01061	Follow-up	835	0.543172
P01082	Baseline	23	0.00129507
P01082	Early-NAT	44	0
P01082	Mid-NAT	87	0
P01082	End-NAT	174	0
P01082	Landmark	195	0
P01082	Follow-up	367	0
P01082	Follow-up	539	0
P01082	Follow-up	728	0
P01082	Follow-up	1148	0
P01082	Follow-up	1325	0
P01082	Follow-up	1483	0
P01091	Baseline	23	0.00637236
P01091	Early-NAT	48	0.00473034
P01091	Mid-NAT	90	3.0163e-05
P01091	End-NAT	161	1.061e-06
P01091	Landmark	177	0
P01091	Follow-up	378	0
P01091	Follow-up	531	0
P01091	Follow-up	714	0
P01091	Follow-up	889	0
P01091	Follow-up	1071	0
P01091	Follow-up	1273	0
P01091	Follow-up	1484	0
P01091	Follow-up	1849	0
P01182	Baseline	23	0.000167469
P01182	Early-NAT	45	4.566e-06
P01182	Mid-NAT	87	0
P01182	End-NAT	143	0
P01182	Landmark	190	0
P01182	Follow-up	393	0
P01182	Follow-up	548	0
P01182	Follow-up	920	0
P01182	Follow-up	1275	0
P01182	Follow-up	1505	0
P01182	Follow-up	1884	0
P01292	Baseline	16	0.000330467
P01292	Early-NAT	49	0.000106543
P01292	Mid-NAT	91	NA
P01292	End-NAT	161	0
P01292	Landmark	184	0
P01292	Follow-up	393	0
P01292	Follow-up	555	0
P01292	Follow-up	877	0
P01292	Follow-up	1303	0
P01292	Follow-up	1478	0
P01292	Follow-up	1841	0
P01392	Baseline	21	0.000303498
P01392	Early-NAT	62	0
P01392	Mid-NAT	111	NA
P01392	End-NAT	162	0
P01392	Landmark	187	0
P01392	Follow-up	384	0
P01392	Follow-up	573	0
P01392	Follow-up	756	0
P01392	Follow-up	939	0
P01392	Follow-up	1121	0
P01503	Baseline	29	0.000519507
P01503	Early-NAT	50	1.6609e-05
P01503	Mid-NAT	92	0
P01503	End-NAT	142	0
P01503	Landmark	181	0
P01503	Follow-up	391	0
P01503	Follow-up	546	0
P01503	Follow-up	1100	0
P01503	Follow-up	1272	0
P01503	Follow-up	1493	0
P01503	Follow-up	1860	0
P01603	Baseline	20	0.00294052
P01603	Early-NAT	42	0
P01603	Mid-NAT	84	0
P01603	End-NAT	168	0
P01603	Landmark	189	0
P01603	Follow-up	391	0
P01603	Follow-up	736	0
P01603	Follow-up	1070	0
P01603	Follow-up	1295	0
P01603	Follow-up	1487	0
P01603	Follow-up	1848	0
P01652	Baseline	23	0
P01652	Early-NAT	52	0
P01652	Mid-NAT	94	0
P01652	End-NAT	191	0
P01652	Landmark	214	0
P01652	Follow-up	386	0
P01652	Follow-up	535	0
P01652	Follow-up	743	0
P01652	Follow-up	927	0
P01652	Follow-up	1554	0
P01652	Follow-up	1843	0
P01703	Baseline	36	0.00172781
P01703	Early-NAT	57	0.000415617
P01703	Mid-NAT	99	0
P01703	End-NAT	160	9.2311e-05
P01703	Landmark	202	0
P01703	Follow-up	397	0
P01703	Follow-up	733	0
P01703	Follow-up	914	0
P01703	Follow-up	1092	0
P01703	Follow-up	1288	0
P01703	Follow-up	1510	0
P01703	Follow-up	1889	0
P01752	Baseline	24	0.006446
P01752	Early-NAT	45	0.001028
P01752	Mid-NAT	87	0.000104
P01752	End-NAT	141	0
P01752	Landmark	184	0
P01752	Follow-up	378	0
P01752	Follow-up	511	0
P01752	Follow-up	697	0
P01752	Follow-up	876	0
P01752	Follow-up	1484	0
P01752	Follow-up	1843	0
P01862	Baseline	21	0.00141619
P01862	Early-NAT	42	0
P01862	Mid-NAT	84	0
P01862	End-NAT	159	0
P01862	Landmark	196	0
P01862	Follow-up	378	0
P01962	Baseline	59	0.000511852
P01962	Early-NAT	80	0.000186595
P01962	Mid-NAT	122	6.96e-05
P01962	End-NAT	191	0.000246849
P01962	Landmark	220	1.31e-05
P01962	Follow-up	430	0
P01962	Follow-up	568	0
P01962	Follow-up	710	0
P01962	Follow-up	948	0
P01962	Follow-up	1121	0
P01962	Follow-up	1527	0
P02002	Baseline	19	0.00106179
P02002	Early-NAT	41	0.00109407
P02002	Mid-NAT	84	7.984e-06
P02002	End-NAT	157	0
P02002	Landmark	173	0
P02002	Follow-up	336	0
P02002	Follow-up	536	0
P02002	Follow-up	704	0
P02002	Follow-up	886	0
P02002	Follow-up	1068	0
P02002	Follow-up	1257	0
P02002	Follow-up	1998	0
P02061	Baseline	30	0.238066
P02061	Early-NAT	55	2.85e-05
P02061	Mid-NAT	98	0
P02061	End-NAT	169	0
P02061	Landmark	191	0
P02061	Follow-up	405	0
P02061	Follow-up	519	0
P02061	Follow-up	728	0
P02061	Follow-up	896	0
P02061	Follow-up	1093	0
P02061	Follow-up	1284	0
P02061	Follow-up	1470	0
P02061	Follow-up	1848	0
P02091	Baseline	31	0.000383
P02091	Early-NAT	59	3.68e-06
P02091	Mid-NAT	114	1.42e-05
P02091	End-NAT	197	0
P02091	Landmark	219	0
P02091	Follow-up	393	0
P02091	Follow-up	581	0
P02091	Follow-up	743	0
P02091	Follow-up	926	0
P02091	Follow-up	1107	0
P02091	Follow-up	1290	0
P02091	Follow-up	1492	0
P02091	Follow-up	1857	0
P02182	Baseline	21	0.0302007
P02182	Early-NAT	44	0.000419262
P02182	Mid-NAT	86	1.801e-05
P02182	End-NAT	135	0
P02182	Landmark	177	0.000156174
P02182	Follow-up	372	0.000113753
P02182	Follow-up	514	5.5706e-05
P02182	Follow-up	710	0
P02182	Follow-up	911	0
P02182	Follow-up	1274	0
P02182	Follow-up	1484	0
P02182	Follow-up	1870	0
P02191	Baseline	36	0.00723559
P02191	Early-NAT	62	9.74e-07
P02191	Mid-NAT	104	0
P02191	End-NAT	183	0
P02191	Landmark	198	0
P02191	Follow-up	397	0
P02191	Follow-up	552	0
P02191	Follow-up	722	0
P02191	Follow-up	890	0
P02191	Follow-up	1090	0
P02191	Follow-up	1286	0
P02191	Follow-up	1496	0
P02191	Follow-up	1854	0
P02292	Baseline	18	0.0447931
P02292	Early-NAT	42	1.8416e-05
P02292	Mid-NAT	84	0.000149138
P02292	End-NAT	182	0.000994157
P02292	Landmark	210	3.557e-05
P02292	Follow-up	406	0.000124132
P02292	Follow-up	573	0.00948315
P02292	Follow-up	769	0.00238667
P02322	Baseline	35	0
P02322	Early-NAT	60	0
P02322	Mid-NAT	102	0
P02322	End-NAT	165	0
P02322	Landmark	194	0
P02322	Follow-up	348	0
P02322	Follow-up	566	0
P02322	Follow-up	733	0
P02322	Follow-up	901	0
P02322	Follow-up	1083	0
P02322	Follow-up	1230	0
P02322	Follow-up	1859	0
P02392	Baseline	20	0
P02392	Early-NAT	44	0
P02392	Mid-NAT	86	0
P02392	End-NAT	141	0
P02392	Landmark	184	0
P02392	Follow-up	385	0
P02392	Follow-up	531	0
P02392	Follow-up	895	0
P02392	Follow-up	1056	0
P02392	Follow-up	1253	0
P02392	Follow-up	1487	0
P02392	Follow-up	1847	0
P02403	Baseline	27	0.00155565
P02403	Early-NAT	51	1.1554e-05
P02403	Mid-NAT	93	0
P02403	End-NAT	148	0
P02403	Landmark	167	0
P02403	Follow-up	401	0
P02403	Follow-up	540	0
P02403	Follow-up	889	0
P02403	Follow-up	1268	0
P02403	Follow-up	1494	0
P02403	Follow-up	1814	0
P02503	Baseline	36	0.000450994
P02503	Early-NAT	57	0.000123171
P02503	Mid-NAT	99	3.272e-06
P02503	End-NAT	151	0
P02503	Landmark	175	0
P02503	Follow-up	389	0
P02503	Follow-up	536	0
P02503	Follow-up	1093	0
P02503	Follow-up	1268	0
P02503	Follow-up	1499	0
P02503	Follow-up	1863	0
P02542	Baseline	35	1.8e-05
P02542	Early-NAT	55	0.000303
P02542	Mid-NAT	98	0
P02542	End-NAT	166	0
P02542	Landmark	182	0
P02542	Follow-up	389	0
P02542	Follow-up	537	0
P02542	Follow-up	726	0
P02542	Follow-up	904	0
P02542	Follow-up	1279	0
P02542	Follow-up	1586	0
P02652	Baseline	27	0.0264669
P02652	Early-NAT	48	9.9353e-05
P02652	Mid-NAT	104	2.7491e-05
P02652	End-NAT	183	0.000129638
P02652	Landmark	197	0
P02652	Follow-up	366	0.00247081
P02652	Follow-up	541	0.0799171
P02652	Follow-up	618	0.99
P02703	Baseline	20	2.9159e-05
P02703	Early-NAT	48	2.419e-06
P02703	Mid-NAT	90	0
P02703	End-NAT	144	0
P02703	Landmark	180	0
P02703	Follow-up	368	0
P02703	Follow-up	704	0
P02703	Follow-up	1123	0
P02703	Follow-up	1278	0
P02703	Follow-up	1509	0
P02752	Baseline	21	0.001182
P02752	Early-NAT	42	0
P02752	Mid-NAT	84	0
P02752	End-NAT	140	0
P02752	Landmark	166	0
P02752	Follow-up	383	0
P02752	Follow-up	516	0
P02752	Follow-up	707	0
P02752	Follow-up	880	0
P02752	Follow-up	1489	0
P02752	Follow-up	1812	0
P02962	Baseline	49	0.0316218
P02962	Early-NAT	70	0.000358209
P02962	Mid-NAT	112	4.9503e-05
P02962	End-NAT	186	0
P02962	Landmark	222	0
P02962	Follow-up	399	0
P02962	Follow-up	572	0
P02962	Follow-up	756	0
P02962	Follow-up	1118	0
P02962	Follow-up	1510	0
P02962	Follow-up	1874	0
P03002	Baseline	29	0.001976
P03002	Early-NAT	51	0
P03002	Mid-NAT	93	0
P03002	End-NAT	190	0.0005
P03002	Landmark	203	0
P03002	Follow-up	391	0
P03002	Follow-up	552	0
P03002	Follow-up	737	0
P03002	Follow-up	930	0
P03002	Follow-up	1106	0
P03002	Follow-up	1302	0
P03002	Follow-up	2000	0
P03082	Baseline	36	0.105555
P03082	Early-NAT	59	0.00263713
P03082	Mid-NAT	105	0.000847474
P03082	End-NAT	156	0.000132021
P03082	Landmark	189	0
P03082	Follow-up	385	0
P03082	Follow-up	538	0
P03082	Follow-up	729	0
P03082	Follow-up	1317	0
P03082	Follow-up	1497	0
P03091	Baseline	28	0.00106
P03091	Early-NAT	54	0.000216517
P03091	Mid-NAT	97	1.44e-05
P03091	End-NAT	181	0
P03091	Landmark	195	0
P03091	Follow-up	397	0
P03091	Follow-up	579	0
P03091	Follow-up	736	0
P03091	Follow-up	922	0
P03091	Follow-up	1104	0
P03091	Follow-up	1293	0
P03161	Baseline	50	9.4242e-05
P03161	Early-NAT	87	4.0031e-05
P03161	Mid-NAT	129	0
P03161	End-NAT	196	0
P03161	Landmark	212	0
P03161	Follow-up	413	0
P03161	Follow-up	575	0
P03161	Follow-up	742	0
P03161	Follow-up	932	0
P03161	Follow-up	1107	0
P03161	Follow-up	1289	0
P03161	Follow-up	1499	0
P03161	Follow-up	1939	0
P03182	Baseline	21	0.00529257
P03182	Early-NAT	48	1.3413e-05
P03182	Mid-NAT	90	0
P03182	End-NAT	146	0
P03182	Landmark	173	0
P03182	Follow-up	390	0
P03182	Follow-up	519	0
P03182	Follow-up	701	0
P03182	Follow-up	888	0
P03182	Follow-up	1261	0
P03182	Follow-up	1490	0
P03182	Follow-up	1851	0
P03292	Baseline	27	3.5148e-05
P03292	Early-NAT	48	0
P03292	Mid-NAT	90	0
P03292	End-NAT	142	NA
P03292	Landmark	174	0
P03292	Follow-up	391	0
P03292	Follow-up	545	0
P03292	Follow-up	896	0
P03292	Follow-up	1272	0
P03292	Follow-up	1489	0
P03292	Follow-up	1846	0
P03392	Baseline	30	2.751e-06
P03392	Early-NAT	52	2.076e-06
P03392	Mid-NAT	98	5.91e-07
P03392	End-NAT	161	3.45e-07
P03392	Landmark	189	0
P03392	Follow-up	366	0
P03392	Follow-up	536	0
P03392	Follow-up	718	0
P03392	Follow-up	914	0
P03392	Follow-up	1263	0
P03392	Follow-up	1628	0
P03392	Follow-up	1850	0
P03503	Baseline	43	1.3542e-05
P03503	Early-NAT	64	0
P03503	Mid-NAT	111	0
P03503	End-NAT	185	0
P03503	Landmark	216	8.28e-07
P03503	Follow-up	392	0
P03503	Follow-up	581	0
P03503	Follow-up	756	0
P03503	Follow-up	1119	0
P03503	Follow-up	1301	0
P03503	Follow-up	1512	0
P03503	Follow-up	1876	0
P03603	Baseline	24	0
P03603	Early-NAT	45	0
P03603	Mid-NAT	87	0
P03603	End-NAT	137	0
P03603	Landmark	170	0
P03603	Follow-up	385	0
P03603	Follow-up	717	0
P03603	Follow-up	1074	0
P03603	Follow-up	1267	0
P03603	Follow-up	1488	0
P03603	Follow-up	1836	0
P03703	Baseline	43	0.00112583
P03703	Early-NAT	64	8.697e-06
P03703	Mid-NAT	106	0
P03703	End-NAT	162	0
P03703	Landmark	201	0
P03703	Follow-up	406	0
P03703	Follow-up	526	0
P03703	Follow-up	708	0
P03703	Follow-up	889	0
P03703	Follow-up	1097	0
P03703	Follow-up	1279	0
P03703	Follow-up	1511	0
P03703	Follow-up	1875	0
P03752	Baseline	28	2.3e-05
P03752	Early-NAT	49	0
P03752	Mid-NAT	91	0
P03752	End-NAT	147	0
P03752	Follow-up	371	0
P03752	Follow-up	532	0
P03752	Follow-up	706	0
P03752	Follow-up	888	0
P03752	Follow-up	1083	0
P03752	Follow-up	1482	0
P03803	Baseline	34	0
P03803	Early-NAT	56	0
P03803	Mid-NAT	98	0
P03803	End-NAT	170	0
P03803	Landmark	202	0
P03803	Follow-up	370	0
P03803	Follow-up	961	0
P03803	Follow-up	1161	0
P03803	Follow-up	1319	0
P03803	Follow-up	1501	0
P03862	Baseline	27	0.0344491
P03862	Early-NAT	48	9.46e-05
P03862	Mid-NAT	105	1.82e-05
P03862	Mid-NAT	154	0.00381149
P03862	End-NAT	192	9.75e-06
P03862	Landmark	218	0
P03862	Follow-up	392	0
P03862	Follow-up	601	0
P03862	Follow-up	785	0
P03862	Follow-up	946	0
P03862	Follow-up	1133	0
P03862	Follow-up	1490	0
P03962	Baseline	37	0
P03962	Early-NAT	58	0
P03962	Mid-NAT	101	0
P03962	End-NAT	156	0
P03962	Landmark	197	0
P03962	Follow-up	407	0
P03962	Follow-up	547	0
P03962	Follow-up	728	0
P03962	Follow-up	1087	0
P03962	Follow-up	1505	0
P03962	Follow-up	1869	0
P04002	Baseline	35	0.0283512
P04002	Early-NAT	61	0.000151367
P04002	Mid-NAT	104	2.4423e-05
P04002	End-NAT	180	0
P04002	Landmark	197	0
P04002	Follow-up	383	0
P04002	Follow-up	545	0
P04002	Follow-up	735	0
P04002	Follow-up	909	0
P04002	Follow-up	1090	0
P04002	Follow-up	1282	0
P04002	Follow-up	1988	0
P04082	Baseline	45	3.9839e-05
P04082	Early-NAT	66	0
P04082	Mid-NAT	112	0
P04082	End-NAT	209	1.868e-06
P04082	Landmark	225	0
P04082	Follow-up	388	0.000130712
P04082	Follow-up	588	6.379e-05
P04082	Follow-up	770	6.1227e-05
P04082	Follow-up	967	3.3056e-05
P04091	Baseline	22	0.00836742
P04091	Early-NAT	44	0.000358385
P04091	Mid-NAT	86	5.05e-05
P04091	End-NAT	163	8.38e-05
P04091	Landmark	175	0.000109334
P04091	Follow-up	391	0.0024082
P04091	Follow-up	524	0.0360785
P04091	Follow-up	708	0.342471
P04091	Follow-up	889	0.0262291
P04182	Baseline	21	0.0148338
P04182	Early-NAT	47	1.0287e-05
P04182	Mid-NAT	89	0
P04182	End-NAT	159	0
P04182	Landmark	194	0
P04182	Follow-up	383	0
P04182	Follow-up	572	0
P04182	Follow-up	901	0
P04182	Follow-up	1293	0
P04182	Follow-up	1511	0
P04182	Follow-up	1867	0
P04222	Baseline	23	0.00184101
P04222	Early-NAT	44	0.000604014
P04222	Mid-NAT	87	2.6645e-05
P04222	End-NAT	151	5.6605e-05
P04222	Landmark	176	1.123e-06
P04222	Follow-up	386	0
P04222	Follow-up	526	0
P04222	Follow-up	715	0
P04222	Follow-up	889	0
P04222	Follow-up	1079	0
P04222	Follow-up	1478	0
P04222	Follow-up	1850	0
P04292	Baseline	28	5.9034e-05
P04292	Early-NAT	50	0
P04292	Mid-NAT	92	0
P04292	End-NAT	141	0
P04292	Landmark	175	0
P04292	Follow-up	393	0
P04292	Follow-up	538	0
P04292	Follow-up	895	0
P04292	Follow-up	1280	2.9319e-05
P04292	Follow-up	1489	0
P04322	Baseline	17	0.15849
P04322	Early-NAT	48	0.000360922
P04322	Mid-NAT	90	0
P04322	End-NAT	155	0.000468172
P04322	Landmark	175	0.000486944
P04322	Follow-up	350	0.000446807
P04322	Follow-up	517	0.000887614
P04322	Follow-up	714	0.182932
P04322	Follow-up	784	0.963645
P04392	Baseline	32	0.00280669
P04392	Early-NAT	54	4.142e-05
P04392	Mid-NAT	96	4.372e-06
P04392	End-NAT	159	0
P04392	Landmark	182	0
P04392	Follow-up	364	0
P04392	Follow-up	537	0
P04392	Follow-up	901	0
P04392	Follow-up	1275	0
P04392	Follow-up	1485	0
P04392	Follow-up	1846	0
P04503	Baseline	20	0.0252744
P04503	Early-NAT	46	1.5055e-05
P04503	Mid-NAT	88	0
P04503	End-NAT	143	0
P04503	Landmark	173	0
P04503	Follow-up	406	0
P04503	Follow-up	531	0
P04503	Follow-up	711	0.000110189
P04503	Follow-up	924	0.0101224
P04503	Follow-up	1090	0
P04503	Follow-up	1263	0
P04503	Follow-up	1557	0
P04503	Follow-up	1852	NA
P04603	Baseline	25	7.1048e-05
P04603	Early-NAT	49	0
P04603	End-NAT	112	0
P04603	Landmark	161	0
P04603	Follow-up	390	0
P04603	Follow-up	515	0
P04703	Baseline	17	0.00122792
P04703	Early-NAT	44	0
P04703	Mid-NAT	86	0
P04703	End-NAT	161	0
P04703	Landmark	191	0
P04703	Follow-up	366	0
P04703	Follow-up	549	0
P04703	Follow-up	731	0
P04703	Follow-up	910	0
P04703	Follow-up	1092	0
P04703	Follow-up	1274	0
P04703	Follow-up	1484	0
P04703	Follow-up	1842	0
P04752	Baseline	28	2e-06
P04752	Early-NAT	49	0
P04752	Mid-NAT	91	0
P04752	End-NAT	173	0
P04752	Landmark	199	0
P04752	Follow-up	367	0
P04752	Follow-up	550	0
P04752	Follow-up	732	0
P04752	Follow-up	914	0
P04752	Follow-up	1116	0
P04752	Follow-up	1487	0
P04803	Baseline	24	0.000802411
P04803	Early-NAT	50	0.000151531
P04803	Mid-NAT	92	8.79e-06
P04803	End-NAT	143	1.87e-07
P04803	Landmark	178	4.625e-06
P04803	Follow-up	386	0
P04803	Follow-up	941	0
P04803	Follow-up	1120	0
P04803	Follow-up	1278	0
P04803	Follow-up	1485	0
P04862	Baseline	21	0.0670067
P04862	Early-NAT	42	0.010429
P04862	Mid-NAT	84	0.00189999
P04862	End-NAT	140	4.6135e-05
P04862	Landmark	159	1.7004e-05
P04862	Follow-up	389	0
P04862	Follow-up	530	0
P04862	Follow-up	684	0
P04862	Follow-up	866	0
P04862	Follow-up	1050	0
P04862	Follow-up	1481	0
P04862	Follow-up	1849	0
P05082	Baseline	23	0.000207754
P05082	Early-NAT	44	0
P05082	Mid-NAT	87	0
P05082	End-NAT	135	0
P05082	Landmark	183	0
P05082	Follow-up	393	0
P05082	Follow-up	532	0
P05082	Follow-up	728	0
P05082	Follow-up	961	0
P05082	Follow-up	1350	0
P05182	Baseline	26	6.9183e-05
P05182	Early-NAT	47	6.0109e-05
P05182	Mid-NAT	89	0
P05182	End-NAT	146	0
P05182	Landmark	166	0
P05182	Follow-up	390	0
P05182	Follow-up	511	0
P05182	Follow-up	692	0
P05182	Follow-up	880	0
P05182	Follow-up	1260	0
P05182	Follow-up	1852	3.9132e-05
P05222	Baseline	29	0.00100725
P05222	Early-NAT	54	0
P05222	Mid-NAT	96	0
P05222	End-NAT	167	0
P05222	Landmark	195	0
P05222	Follow-up	392	0
P05222	Follow-up	545	0
P05222	Follow-up	733	0
P05222	Follow-up	916	0
P05222	Follow-up	1098	0
P05222	Follow-up	1490	0
P05222	Follow-up	1855	0
P05292	Baseline	22	0.00533726
P05292	Early-NAT	58	0
P05292	Mid-NAT	100	0
P05292	End-NAT	149	0
P05292	Landmark	191	0
P05292	Follow-up	398	0
P05292	Follow-up	547	0
P05292	Follow-up	896	0
P05292	Follow-up	1273	0
P05292	Follow-up	1501	0
P05292	Follow-up	1932	0
P05392	Baseline	21	0
P05392	Early-NAT	50	0
P05392	Mid-NAT	92	0
P05392	End-NAT	158	0
P05392	Landmark	188	0
P05392	Follow-up	383	0
P05392	Follow-up	551	0
P05392	Follow-up	902	0
P05392	Follow-up	1327	0
P05392	Follow-up	1506	0
P05392	Follow-up	1909	0
P05403	Baseline	23	0.000118433
P05403	Early-NAT	44	NA
P05403	Mid-NAT	96	0
P05403	End-NAT	181	0
P05403	Landmark	212	0
P05403	Follow-up	380	0
P05403	Follow-up	566	0
P05403	Follow-up	1128	0
P05403	Follow-up	1300	0
P05403	Follow-up	1492	0
P05403	Follow-up	1846	0
P05503	Baseline	34	4.281e-06
P05503	Early-NAT	55	1.2611e-05
P05503	Mid-NAT	97	0
P05503	End-NAT	150	9.77e-07
P05503	Landmark	183	0
P05503	Follow-up	394	0
P05503	Follow-up	539	0
P05503	Follow-up	671	0
P05503	Follow-up	927	0
P05503	Follow-up	1091	0
P05503	Follow-up	1267	0
P05503	Follow-up	1505	0
P05603	Baseline	19	0.000140406
P05603	Early-NAT	43	3.0221e-05
P05603	Mid-NAT	85	1.26e-06
P05603	End-NAT	134	1.07e-07
P05603	Landmark	161	0
P05603	Follow-up	386	0
P05603	Follow-up	707	0
P05652	Baseline	22	0.000182
P05652	Early-NAT	43	0
P05652	Mid-NAT	85	0
P05652	End-NAT	176	0
P05652	Landmark	202	0
P05652	Follow-up	384	0
P05652	Follow-up	553	0
P05652	Follow-up	715	0
P05652	Follow-up	918	0
P05652	Follow-up	1511	0
P05652	Follow-up	1842	0
P05703	Baseline	28	0
P05703	Early-NAT	51	0
P05703	Mid-NAT	93	0
P05703	End-NAT	144	0
P05703	Landmark	182	0
P05703	Follow-up	394	0
P05703	Follow-up	716	0
P05703	Follow-up	1078	0
P05703	Follow-up	1267	0
P05703	Follow-up	1493	0
P05703	Follow-up	1878	0
P05752	Baseline	36	0.000245
P05752	Early-NAT	57	0
P05752	Mid-NAT	105	0
P05752	End-NAT	184	0
P05752	Landmark	211	0
P05752	Follow-up	384	0
P05752	Follow-up	560	0
P05752	Follow-up	748	0
P05752	Follow-up	930	0
P05752	Follow-up	1113	0
P05752	Follow-up	1490	0
P05752	Follow-up	1812	0
P05803	Baseline	21	0.081075
P05803	Early-NAT	48	0.00150219
P05803	Mid-NAT	91	0.000166382
P05803	End-NAT	147	0
P05803	Landmark	183	0
P05803	Follow-up	385	0
P05803	Follow-up	559	0
P05803	Follow-up	741	0
P05803	Follow-up	923	0
P05803	Follow-up	1078	0
P05803	Follow-up	1270	0
P05862	Baseline	26	0.003443
P05862	Early-NAT	49	7.8e-05
P05862	Mid-NAT	91	0.000171
P05862	End-NAT	139	1e-06
P05862	Landmark	188	0
P05862	Follow-up	406	0
P05862	Follow-up	545	0
P05862	Follow-up	740	0
P05862	Follow-up	1119	0
P05862	Follow-up	1481	0
P05962	Baseline	29	5.8749e-05
P05962	Early-NAT	51	7.9704e-05
P05962	Mid-NAT	93	0
P05962	End-NAT	148	0
P05962	Landmark	172	0
P05962	Follow-up	407	0
P05962	Follow-up	527	0
P05962	Follow-up	708	0
P05962	Follow-up	1072	0
P05962	Follow-up	1513	0
P05962	Follow-up	1856	0
P06061	Baseline	51	0.00604209
P06061	Early-NAT	78	9.5136e-05
P06061	Mid-NAT	120	0
P06061	End-NAT	195	0
P06061	Landmark	219	0
P06061	Follow-up	435	0
P06061	Follow-up	555	0
P06061	Follow-up	742	0
P06061	Follow-up	924	0
P06061	Follow-up	1106	0
P06061	Follow-up	1288	0
P06061	Follow-up	1511	0
P06061	Follow-up	1989	0
P06091	Baseline	41	0.000292
P06091	Early-NAT	63	1.1e-05
P06091	Mid-NAT	114	0
P06091	End-NAT	180	0
P06091	Landmark	195	0
P06091	Follow-up	397	0
P06091	Follow-up	530	0
P06091	Follow-up	714	1.4e-05
P06091	Follow-up	896	1.5e-05
P06091	Follow-up	1078	0.000112
P06091	Follow-up	1246	0.001175
P06091	Follow-up	1428	0.000166
P06091	Follow-up	1854	0.000601
P06091	Follow-up	2295	0.056758
P06182	Baseline	22	0.00173453
P06182	Early-NAT	50	0
P06182	Mid-NAT	93	0
P06182	End-NAT	148	0
P06182	Landmark	177	0
P06182	Follow-up	380	0
P06182	Follow-up	511	0
P06182	Follow-up	694	0
P06182	Follow-up	883	0
P06182	Follow-up	1065	0
P06182	Follow-up	1316	0
P06182	Follow-up	1499	0
P06292	Baseline	34	0
P06292	Early-NAT	58	0
P06292	Mid-NAT	100	0
P06292	End-NAT	152	0
P06292	Landmark	190	0
P06292	Follow-up	398	0
P06292	Follow-up	545	0
P06292	Follow-up	719	0
P06292	Follow-up	901	0
P06292	Follow-up	1077	0
P06292	Follow-up	1279	0
P06292	Follow-up	1497	0
P06292	Follow-up	1862	0
P06392	Baseline	23	0.0130202
P06392	Early-NAT	46	0
P06392	Mid-NAT	91	0
P06392	End-NAT	144	0
P06392	Landmark	178	0
P06392	Follow-up	385	0
P06392	Follow-up	541	0
P06392	Follow-up	1283	0
P06392	Follow-up	1502	0
P06392	Follow-up	1841	0
P06403	Baseline	31	0.00315747
P06403	Early-NAT	52	0.000223979
P06403	Mid-NAT	95	0
P06403	End-NAT	156	6.36e-06
P06403	Landmark	175	0
P06403	Follow-up	381	0
P06403	Follow-up	576	0
P06403	Follow-up	780	1.7248e-05
P06403	Follow-up	963	0.00347652
P06403	Follow-up	1145	0.00133277
P06403	Follow-up	1492	0.00103622
P06442	Baseline	27	0.00732
P06442	Early-NAT	48	1e-05
P06442	Mid-NAT	103	0
P06442	End-NAT	166	0
P06442	Landmark	180	0
P06442	Follow-up	390	0
P06442	Follow-up	536	0
P06442	Follow-up	718	0
P06442	Follow-up	907	0
P06442	Follow-up	1090	0
P06442	Follow-up	1292	0
P06442	Follow-up	1851	0
P06503	Baseline	22	0.00371748
P06503	Early-NAT	43	6.22e-06
P06503	Mid-NAT	85	0
P06503	End-NAT	144	0
P06503	Landmark	174	0
P06503	Follow-up	386	0
P06503	Follow-up	977	0
P06503	Follow-up	1096	0
P06503	Follow-up	1257	0
P06503	Follow-up	1481	0
P06503	Follow-up	1870	0
P06552	Baseline	21	0.0164214
P06552	Early-NAT	44	0.00126484
P06552	Mid-NAT	86	0.000204091
P06552	End-NAT	141	0.000439689
P06552	Landmark	165	0
P06552	Follow-up	379	0.00242037
P06552	Follow-up	493	0.121429
P06603	Baseline	22	2.741e-06
P06603	Early-NAT	47	0
P06603	Mid-NAT	98	0
P06603	End-NAT	182	0
P06603	Landmark	203	0
P06603	Follow-up	375	0
P06603	Follow-up	1110	0
P06603	Follow-up	1299	0
P06603	Follow-up	1496	0
P06603	Follow-up	1873	0
P06703	Baseline	28	0.000325926
P06703	Early-NAT	49	0
P06703	Mid-NAT	91	0
P06703	End-NAT	135	0
P06703	Landmark	189	0
P06703	Follow-up	394	0
P06703	Follow-up	714	0
P06703	Follow-up	982	0
P06703	Follow-up	1084	0
P06703	Follow-up	1283	0
P06703	Follow-up	1490	0
P06703	Follow-up	1856	0
P06803	Baseline	29	7.057e-05
P06803	Early-NAT	50	3.24e-07
P06803	Mid-NAT	92	0
P06803	End-NAT	167	1.076e-06
P06803	Landmark	198	0
P06803	Follow-up	392	0
P06803	Follow-up	566	0
P06803	Follow-up	747	0
P06803	Follow-up	936	0
P06803	Follow-up	1118	0
P06803	Follow-up	1289	0
P06803	Follow-up	1483	0
P06803	Follow-up	1855	0
P06962	Baseline	21	0.00109653
P06962	Early-NAT	49	NA
P06962	Mid-NAT	91	0
P06962	End-NAT	166	0
P06962	Landmark	193	NA
P06962	Follow-up	370	5.3576e-05
P06962	Follow-up	551	0.000132472
P06962	Follow-up	741	0.00108248
P07061	Baseline	41	0.0270778
P07061	Early-NAT	67	0.00466204
P07061	Mid-NAT	109	0.000164878
P07061	End-NAT	178	0
P07061	Landmark	199	0
P07061	Follow-up	395	0
P07061	Follow-up	550	0
P07061	Follow-up	732	0
P07061	Follow-up	903	0
P07061	Follow-up	1096	0
P07061	Follow-up	1278	0
P07061	Follow-up	1495	0
P07061	Follow-up	1867	0
P07082	Baseline	14	0.000857127
P07082	Early-NAT	42	0
P07082	Mid-NAT	84	0
P07082	End-NAT	186	0
P07082	Landmark	215	0
P07082	Follow-up	362	0
P07082	Follow-up	558	0
P07082	Follow-up	733	0
P07082	Follow-up	943	0
P07082	Follow-up	1111	0
P07082	Follow-up	1296	0
P07082	Follow-up	1482	0
P07082	Follow-up	1839	0
P07091	Baseline	29	0.0199378
P07091	Early-NAT	51	0
P07091	Mid-NAT	93	0
P07091	End-NAT	161	0
P07091	Landmark	190	0
P07091	Follow-up	392	0
P07091	Follow-up	526	0
P07091	Follow-up	708	0
P07091	Follow-up	890	0
P07091	Follow-up	1079	0
P07091	Follow-up	1261	0
P07091	Follow-up	1486	0
P07091	Follow-up	1849	0
P07222	Baseline	55	0
P07222	Early-NAT	76	0
P07222	Mid-NAT	118	0
P07222	End-NAT	174	0
P07222	Landmark	194	0
P07222	Follow-up	412	0
P07222	Follow-up	529	0
P07222	Follow-up	733	0
P07222	Follow-up	915	0
P07222	Follow-up	1098	0
P07222	Follow-up	1489	0
P07222	Follow-up	1873	0
P07292	Baseline	29	0.000212276
P07292	Early-NAT	50	6.68e-06
P07292	Mid-NAT	92	2.478e-06
P07292	End-NAT	152	0
P07292	Landmark	182	0
P07292	Follow-up	391	0
P07292	Follow-up	547	0
P07292	Follow-up	896	0
P07292	Follow-up	1300	0
P07292	Follow-up	1493	0
P07292	Follow-up	1855	0.000272481
P07292	Follow-up	2254	0.0274632
P07392	Baseline	25	0.0186634
P07392	Early-NAT	48	2.443e-06
P07392	Mid-NAT	90	0
P07392	End-NAT	140	0
P07392	Landmark	186	0
P07392	Follow-up	384	0
P07392	Follow-up	538	0
P07392	Follow-up	720	0
P07392	Follow-up	902	0
P07392	Follow-up	1356	0
P07392	Follow-up	1534	0
P07392	Follow-up	1951	NA
P07403	Baseline	28	3.454e-05
P07403	Early-NAT	49	0
P07403	Mid-NAT	91	0
P07403	End-NAT	146	0
P07403	Landmark	184	0
P07403	Follow-up	391	0
P07403	Follow-up	541	0
P07403	Follow-up	727	0
P07403	Follow-up	906	0
P07403	Follow-up	1086	0
P07403	Follow-up	1273	0
P07403	Follow-up	1564	0
P07403	Follow-up	1854	0
P07552	Baseline	30	0.000940147
P07552	Early-NAT	51	0.000147776
P07552	Mid-NAT	93	1.06e-05
P07552	End-NAT	153	0
P07552	Landmark	167	0
P07552	Follow-up	387	0
P07552	Follow-up	525	0
P07552	Follow-up	707	0
P07552	Follow-up	889	0
P07552	Follow-up	1268	0
P07552	Follow-up	1569	0
P07552	Follow-up	1855	0
P07603	Baseline	30	0.000324832
P07603	Early-NAT	51	7.986e-05
P07603	Mid-NAT	93	0
P07603	End-NAT	145	0
P07603	Landmark	182	0
P07603	Follow-up	390	0
P07603	Follow-up	713	0
P07603	Follow-up	1076	0
P07603	Follow-up	1273	0
P07603	Follow-up	1489	0
P07603	Follow-up	1847	0
P07652	Baseline	29	0
P07652	Early-NAT	50	0
P07652	Mid-NAT	92	0
P07652	End-NAT	148	0
P07652	Landmark	182	0
P07652	Follow-up	414	0
P07652	Follow-up	531	0
P07652	Follow-up	706	0
P07652	Follow-up	911	0
P07652	Follow-up	1496	0
P07652	Follow-up	1849	0
P07762	Baseline	16	0
P07762	Early-NAT	44	0.00227137
P07762	Mid-NAT	99	0
P07762	End-NAT	183	0
P07762	Landmark	204	0
P07762	Follow-up	370	0
P07762	Follow-up	553	0
P07762	Follow-up	642	0
P07762	Follow-up	917	0
P07762	Follow-up	1106	0
P07762	Follow-up	1486	0
P07762	Follow-up	1847	0
P07862	Baseline	22	0.000739525
P07862	Early-NAT	43	0.000546786
P07862	Mid-NAT	85	4.6563e-05
P07862	End-NAT	132	1.773e-06
P07862	Landmark	162	2.73e-06
P07862	Follow-up	371	0
P07862	Follow-up	510	0
P07862	Follow-up	692	0
P07862	Follow-up	874	0
P07862	Follow-up	1056	0
P07862	Follow-up	1259	0
P07862	Follow-up	1498	0
P07862	Follow-up	1861	0
P07962	Baseline	22	0.0177291
P07962	Early-NAT	43	0
P07962	Mid-NAT	85	2.6e-05
P07962	End-NAT	141	0
P07962	Landmark	176	0
P07962	Follow-up	384	0
P07962	Follow-up	523	0
P07962	Follow-up	713	0
P07962	Follow-up	1076	0
P07962	Follow-up	1335	0
P07962	Follow-up	1482	0
P08091	Baseline	35	0.00043
P08091	Early-NAT	60	0
P08091	Mid-NAT	102	0
P08091	End-NAT	173	0
P08091	Landmark	194	0
P08091	Follow-up	396	0
P08091	Follow-up	537	0
P08091	Follow-up	719	0
P08091	Follow-up	900	0
P08091	Follow-up	1083	0
P08091	Follow-up	1265	0
P08091	Follow-up	1482	0
P08091	Follow-up	1860	0
P08102	Baseline	21	7.9e-05
P08102	Early-NAT	43	0
P08102	Mid-NAT	85	0
P08102	End-NAT	176	0
P08102	Landmark	194	0
P08102	Follow-up	383	0
P08102	Follow-up	538	0
P08102	Follow-up	726	0
P08102	Follow-up	904	0
P08102	Follow-up	1069	0
P08102	Follow-up	1287	0
P08102	Follow-up	1941	0
P08222	Baseline	50	0.04795
P08222	Early-NAT	71	0.001306
P08222	Mid-NAT	113	7e-06
P08222	End-NAT	182	3e-06
P08222	Landmark	196	0
P08222	Follow-up	411	0
P08222	Follow-up	559	0
P08222	Follow-up	741	0
P08222	Follow-up	923	0
P08222	Follow-up	1105	0
P08222	Follow-up	1525	0
P08222	Follow-up	1875	0
P08322	Baseline	28	0.000799555
P08322	Early-NAT	49	0
P08322	Mid-NAT	91	0
P08322	End-NAT	142	0
P08322	Landmark	176	0
P08322	Follow-up	399	0
P08322	Follow-up	546	0
P08322	Follow-up	707	0
P08322	Follow-up	897	0
P08322	Follow-up	1078	0
P08322	Follow-up	1861	0.071669
P08392	Baseline	47	2.7913e-05
P08392	Early-NAT	68	7.6697e-05
P08392	Mid-NAT	117	1.8733e-05
P08392	End-NAT	175	3.742e-06
P08392	Landmark	210	0
P08392	Follow-up	414	0
P08392	Follow-up	574	0
P08392	Follow-up	749	0
P08392	Follow-up	1168	0
P08392	Follow-up	1336	0
P08392	Follow-up	1514	0
P08392	Follow-up	1888	0
P08403	Baseline	26	0.0022954
P08403	Early-NAT	49	4.8893e-05
P08403	Mid-NAT	91	0
P08403	End-NAT	154	0
P08403	Landmark	169	0
P08403	Follow-up	415	0
P08403	Follow-up	670	0.000464293
P08403	Follow-up	713	0.00232748
P08442	Baseline	44	0.00650584
P08442	Early-NAT	65	0.000126734
P08442	Mid-NAT	107	0
P08442	End-NAT	167	0
P08442	Landmark	188	0
P08442	Follow-up	400	0
P08442	Follow-up	553	0
P08442	Follow-up	728	0
P08442	Follow-up	903	0
P08503	Baseline	34	0.000134837
P08503	Early-NAT	55	2.4952e-05
P08503	Mid-NAT	97	0
P08503	End-NAT	162	0
P08503	Landmark	196	0
P08503	Follow-up	390	0
P08503	Follow-up	867	0
P08552	Baseline	35	3.2e-05
P08552	Early-NAT	62	4.1e-05
P08552	Mid-NAT	127	0
P08552	End-NAT	167	0
P08552	Landmark	181	0
P08552	Follow-up	397	0
P08552	Follow-up	544	0
P08552	Follow-up	718	0
P08552	Follow-up	901	0
P08552	Follow-up	1285	0
P08552	Follow-up	1495	0
P08552	Follow-up	1845	0
P08652	Baseline	22	0.000647
P08652	Early-NAT	43	0
P08652	Mid-NAT	85	0
P08652	End-NAT	141	0
P08652	Landmark	167	0
P08652	Follow-up	385	0
P08652	Follow-up	517	0
P08652	Follow-up	698	0
P08652	Follow-up	888	0
P08652	Follow-up	1482	0
P08652	Follow-up	1846	0
P08703	Baseline	28	0.000338349
P08703	Early-NAT	53	0
P08703	Mid-NAT	99	0
P08703	End-NAT	153	0
P08703	Landmark	181	0
P08703	Follow-up	392	0
P08703	Follow-up	837	0
P08703	Follow-up	1082	0
P08703	Follow-up	1286	0
P08703	Follow-up	1488	0
P08703	Follow-up	1854	0
P08862	Baseline	23	1.355e-06
P08862	Early-NAT	44	4.677e-06
P08862	Mid-NAT	86	2.7e-07
P08862	End-NAT	162	0
P08862	Landmark	190	0
P08862	Follow-up	359	0
P08862	Follow-up	546	0
P08862	Follow-up	721	0
P08862	Follow-up	1092	0
P08862	Follow-up	1483	0
P08862	Follow-up	1847	0
P08962	Baseline	18	0.0262557
P08962	Early-NAT	39	0.000183088
P08962	Mid-NAT	80	5.06e-05
P08962	End-NAT	142	0
P08962	Landmark	170	0
P08962	Follow-up	378	0
P08962	Follow-up	534	0
P08962	Follow-up	701	0
P08962	Follow-up	1477	0
P09061	Baseline	35	0.000121
P09061	Early-NAT	57	0
P09061	Mid-NAT	99	0
P09061	End-NAT	170	0
P09061	Landmark	184	0
P09061	Follow-up	406	0
P09061	Follow-up	539	0
P09061	Follow-up	714	0
P09061	Follow-up	903	0
P09061	Follow-up	1078	0
P09061	Follow-up	1267	0
P09061	Follow-up	1490	0
P09082	Baseline	18	0.0158485
P09082	Early-NAT	43	2.8823e-05
P09082	Mid-NAT	85	0
P09082	End-NAT	140	NA
P09082	Landmark	170	0
P09082	Follow-up	371	0
P09082	Follow-up	533	0
P09082	Follow-up	708	0
P09082	Follow-up	1302	0
P09082	Follow-up	1478	0
P09082	Follow-up	1891	0
P09102	Baseline	74	0.000159556
P09102	Early-NAT	97	2.7556e-05
P09102	Mid-NAT	129	0
P09102	End-NAT	223	0
P09102	Landmark	230	0
P09102	Follow-up	433	0
P09102	Follow-up	585	0
P09102	Follow-up	767	0
P09102	Follow-up	964	0
P09102	Follow-up	1131	0
P09102	Follow-up	1347	0
P09102	Follow-up	2008	0
P09161	Baseline	51	2.5305e-05
P09161	Early-NAT	73	2.1197e-05
P09161	Mid-NAT	115	1.438e-06
P09161	End-NAT	183	0
P09161	Landmark	204	0
P09161	Follow-up	406	0
P09161	Follow-up	547	0
P09161	Follow-up	757	0
P09161	Follow-up	918	0
P09161	Follow-up	1121	0
P09161	Follow-up	1282	0
P09161	Follow-up	1506	0
P09161	Follow-up	1877	0
P09322	Baseline	17	0.193141
P09322	Early-NAT	44	0.186458
P09322	Mid-NAT	86	0.00448377
P09322	End-NAT	148	0.00527349
P09322	Landmark	170	0.000144977
P09322	Follow-up	393	0.00108741
P09322	Follow-up	533	0.20432
P09322	Follow-up	602	0.280598
P09503	Baseline	21	1.9886e-05
P09503	Early-NAT	42	0.000104407
P09503	Mid-NAT	84	0
P09503	End-NAT	168	0
P09503	Landmark	202	4.65e-07
P09503	Follow-up	385	2.92e-07
P09503	Follow-up	741	0
P09503	Follow-up	1103	0
P09503	Follow-up	1300	0
P09503	Follow-up	1476	0
P09503	Follow-up	1853	0
P09552	Baseline	34	0.0148825
P09552	Early-NAT	55	3.21e-06
P09552	Mid-NAT	97	0
P09552	End-NAT	173	0
P09552	Landmark	196	0
P09552	Follow-up	392	0
P09552	Follow-up	544	0
P09552	Follow-up	726	0
P09552	Follow-up	908	0
P09652	Baseline	19	2.3e-05
P09652	Early-NAT	53	0
P09652	Mid-NAT	102	0
P09652	End-NAT	161	0
P09652	Landmark	186	0
P09652	Follow-up	389	0
P09652	Follow-up	544	0
P09652	Follow-up	726	0
P09652	Follow-up	918	0
P09652	Follow-up	1488	0
P09652	Follow-up	1852	0
P09703	Baseline	24	0.00267449
P09703	Early-NAT	45	0.000333784
P09703	Mid-NAT	87	1.458e-05
P09703	End-NAT	175	2.5959e-05
P09703	Landmark	212	0
P09703	Follow-up	380	0
P09703	Follow-up	581	0
P09703	Follow-up	932	0
P09703	Follow-up	1103	0
P09703	Follow-up	1317	0
P09703	Follow-up	1485	0
P09703	Follow-up	1850	0
P09762	Baseline	21	0.014741
P09762	Early-NAT	42	0.00128
P09762	Mid-NAT	84	0.00037
P09762	End-NAT	137	0
P09762	Landmark	165	0
P09762	Follow-up	383	0
P09762	Follow-up	518	0
P09762	Follow-up	705	0
P09762	Follow-up	881	0
P09762	Follow-up	1069	0
P09762	Follow-up	1481	0
P09862	Baseline	13	0.022591
P09862	Early-NAT	40	6.19e-05
P09862	Mid-NAT	82	0
P09862	End-NAT	145	0
P09862	Landmark	168	0
P09862	Follow-up	355	0
P09862	Follow-up	510	0
P09862	Follow-up	692	0
P09862	Follow-up	1077	0
P09862	Follow-up	1475	0
P09962	Baseline	14	0
P09962	Early-NAT	42	8.9e-05
P09962	Mid-NAT	85	1.9e-05
P09962	End-NAT	149	0
P09962	Landmark	175	0
P09962	Follow-up	355	0
P09962	Follow-up	544	0
P09962	Follow-up	713	0
P09962	Follow-up	915	0
P09962	Follow-up	1272	0
P09962	Follow-up	1482	0

## Sheet: Fingerprints
Fingerprint	SV name	SV type	Workflow
FP001	FP001-01-DUP	DUP	FF
FP001	FP001-02-DEL	DEL	FF
FP001	FP001-03-INV	INV	FF
FP001	FP001-04-INV	INV	FF
FP001	FP001-05-INV	INV	FF
FP001	FP001-06-INV	INV	FF
FP001	FP001-07-INV	INV	FF
FP001	FP001-08-BND	BND	FF
FP001	FP001-09-BND	BND	FF
FP001	FP001-10-DEL	DEL	FF
FP001	FP001-11-BND	BND	FF
FP001	FP001-12-BND	BND	FF
FP001	FP001-13-BND	BND	FF
FP001	FP001-14-BND	BND	FF
FP001	FP001-15-BND	BND	FF
FP002	FP002-01-DUP	DUP	FF
FP002	FP002-02-DUP	DUP	FF
FP002	FP002-03-BND	BND	FF
FP002	FP002-04-BND	BND	FF
FP002	FP002-05-DEL	DEL	FF
FP002	FP002-06-DUP	DUP	FF
FP002	FP002-07-DUP	DUP	FF
FP002	FP002-08-DUP	DUP	FF
FP002	FP002-09-DUP	DUP	FF
FP002	FP002-10-DUP	DUP	FF
FP002	FP002-11-INV	INV	FF
FP003	FP003-01-BND	BND	FFPE
FP003	FP003-02-DEL	DEL	FFPE
FP003	FP003-03-INV	INV	FFPE
FP003	FP003-04-INV	INV	FFPE
FP003	FP003-05-BND	BND	FFPE
FP003	FP003-06-INV	INV	FFPE
FP003	FP003-07-INV	INV	FFPE
FP003	FP003-08-INV	INV	FFPE
FP003	FP003-09-INV	INV	FFPE
FP003	FP003-10-DEL	DEL	FFPE
FP003	FP003-11-DUP	DUP	FFPE
FP003	FP003-12-BND	BND	FFPE
FP003	FP003-13-BND	BND	FFPE
FP003	FP003-14-INV	INV	FFPE
FP004	FP004-01-BND	BND	FFPE
FP004	FP004-02-BND	BND	FFPE
FP004	FP004-03-BND	BND	FFPE
FP004	FP004-04-BND	BND	FFPE
FP004	FP004-05-DUP	DUP	FFPE
FP004	FP004-06-DEL	DEL	FFPE
FP004	FP004-07-INV	INV	FFPE
FP004	FP004-08-DUP	DUP	FFPE
FP004	FP004-09-BND	BND	FFPE
FP004	FP004-10-BND	BND	FFPE
FP004	FP004-11-DUP	DUP	FFPE
FP004	FP004-12-BND	BND	FFPE
FP005	FP005-01-BND	BND	FF
FP005	FP005-02-INV	INV	FF
FP005	FP005-03-INV	INV	FF
FP005	FP005-04-DUP	DUP	FF
FP005	FP005-05-DUP	DUP	FF
FP005	FP005-06-DUP	DUP	FF
FP005	FP005-07-DEL	DEL	FF
FP005	FP005-08-DUP	DUP	FF
FP005	FP005-09-BND	BND	FF
FP005	FP005-10-BND	BND	FF
FP006	FP006-01-INV	INV	FFPE
FP006	FP006-02-DEL	DEL	FFPE
FP006	FP006-03-BND	BND	FFPE
FP006	FP006-04-DEL	DEL	FFPE
FP006	FP006-05-INV	INV	FFPE
FP006	FP006-06-INV	INV	FFPE
FP006	FP006-07-BND	BND	FFPE
FP006	FP006-08-DUP	DUP	FFPE
FP006	FP006-09-DUP	DUP	FFPE
FP006	FP006-10-DUP	DUP	FFPE
FP006	FP006-11-DUP	DUP	FFPE
FP006	FP006-12-BND	BND	FFPE
FP007	FP007-01-INV	INV	FFPE
FP007	FP007-02-BND	BND	FFPE
FP007	FP007-03-DEL	DEL	FFPE
FP007	FP007-04-INV	INV	FFPE
FP007	FP007-05-DEL	DEL	FFPE
FP007	FP007-06-INV	INV	FFPE
FP007	FP007-07-DEL	DEL	FFPE
FP007	FP007-08-DUP	DUP	FFPE
FP007	FP007-09-INV	INV	FFPE
FP007	FP007-10-DEL	DEL	FFPE
FP007	FP007-11-DUP	DUP	FFPE
FP007	FP007-12-DEL	DEL	FFPE
FP008	FP008-01-BND	BND	FFPE
FP008	FP008-02-INV	INV	FFPE
FP008	FP008-03-BND	BND	FFPE
FP008	FP008-04-DEL	DEL	FFPE
FP008	FP008-05-BND	BND	FFPE
FP008	FP008-06-DEL	DEL	FFPE
FP008	FP008-07-BND	BND	FFPE
FP008	FP008-08-BND	BND	FFPE
FP008	FP008-09-INV	INV	FFPE
FP008	FP008-10-DEL	DEL	FFPE
FP008	FP008-11-DEL	DEL	FFPE
FP008	FP008-12-BND	BND	FFPE
FP008	FP008-13-BND	BND	FFPE
FP008	FP008-14-INV	INV	FFPE
FP008	FP008-15-BND	BND	FFPE
FP009	FP009-01-DUP	DUP	FFPE
FP009	FP009-02-DUP	DUP	FFPE
FP009	FP009-03-DUP	DUP	FFPE
FP009	FP009-04-BND	BND	FFPE
FP009	FP009-05-DUP	DUP	FFPE
FP009	FP009-06-DUP	DUP	FFPE
FP009	FP009-07-DUP	DUP	FFPE
FP009	FP009-08-DUP	DUP	FFPE
FP009	FP009-09-BND	BND	FFPE
FP009	FP009-10-DUP	DUP	FFPE
FP009	FP009-11-BND	BND	FFPE
FP009	FP009-12-BND	BND	FFPE
FP009	FP009-13-DUP	DUP	FFPE
FP009	FP009-14-DEL	DEL	FFPE
FP009	FP009-15-DUP	DUP	FFPE
FP010	FP010-01-DEL	DEL	FFPE
FP010	FP010-02-INV	INV	FFPE
FP010	FP010-03-BND	BND	FFPE
FP010	FP010-04-INV	INV	FFPE
FP010	FP010-05-BND	BND	FFPE
FP010	FP010-06-DEL	DEL	FFPE
FP010	FP010-07-BND	BND	FFPE
FP010	FP010-08-INV	INV	FFPE
FP010	FP010-09-INV	INV	FFPE
FP010	FP010-10-DEL	DEL	FFPE
FP010	FP010-11-BND	BND	FFPE
FP010	FP010-12-BND	BND	FFPE
FP010	FP010-13-BND	BND	FFPE
FP010	FP010-14-DUP	DUP	FFPE
FP010	FP010-15-BND	BND	FFPE
FP010	FP010-16-DEL	DEL	FFPE
FP010	FP0100-01-DUP	DUP	FFPE
FP010	FP0100-02-INV	INV	FFPE
FP010	FP0100-03-DUP	DUP	FFPE
FP010	FP0100-04-DUP	DUP	FFPE
FP010	FP0100-05-DUP	DUP	FFPE
FP010	FP0100-06-DEL	DEL	FFPE
FP010	FP0100-07-DEL	DEL	FFPE
FP010	FP0100-08-INV	INV	FFPE
FP010	FP0100-09-BND	BND	FFPE
FP010	FP0100-10-BND	BND	FFPE
FP010	FP0100-11-INV	INV	FFPE
FP010	FP0100-12-BND	BND	FFPE
FP010	FP0100-13-INV	INV	FFPE
FP010	FP0100-14-DUP	DUP	FFPE
FP010	FP0101-01-BND	BND	FFPE
FP010	FP0101-02-DUP	DUP	FFPE
FP010	FP0101-03-DUP	DUP	FFPE
FP010	FP0101-04-DEL	DEL	FFPE
FP010	FP0101-05-DUP	DUP	FFPE
FP010	FP0101-06-DUP	DUP	FFPE
FP010	FP0101-07-DUP	DUP	FFPE
FP010	FP0101-08-DEL	DEL	FFPE
FP010	FP0101-09-DUP	DUP	FFPE
FP010	FP0101-10-BND	BND	FFPE
FP010	FP0101-11-BND	BND	FFPE
FP010	FP0101-12-DEL	DEL	FFPE
FP010	FP0101-13-DUP	DUP	FFPE
FP010	FP0101-14-INV	INV	FFPE
FP010	FP0101-15-DUP	DUP	FFPE
FP010	FP0102-01-BND	BND	FFPE
FP010	FP0102-02-DUP	DUP	FFPE
FP010	FP0102-03-BND	BND	FFPE
FP010	FP0102-04-INV	INV	FFPE
FP010	FP0102-05-DEL	DEL	FFPE
FP010	FP0102-06-BND	BND	FFPE
FP010	FP0102-07-INV	INV	FFPE
FP010	FP0102-08-DUP	DUP	FFPE
FP010	FP0102-09-INV	INV	FFPE
FP010	FP0102-10-INV	INV	FFPE
FP010	FP0102-11-BND	BND	FFPE
FP010	FP0102-12-DUP	DUP	FFPE
FP010	FP0102-13-DUP	DUP	FFPE
FP010	FP0102-14-INV	INV	FFPE
FP010	FP0102-15-INV	INV	FFPE
FP010	FP0102-16-DEL	DEL	FFPE
FP010	FP0103-01-BND	BND	FFPE
FP010	FP0103-02-DEL	DEL	FFPE
FP010	FP0103-03-BND	BND	FFPE
FP010	FP0103-04-DUP	DUP	FFPE
FP010	FP0103-05-DEL	DEL	FFPE
FP010	FP0103-06-DEL	DEL	FFPE
FP010	FP0103-07-INV	INV	FFPE
FP010	FP0103-08-DEL	DEL	FFPE
FP010	FP0103-09-INV	INV	FFPE
FP010	FP0103-10-DEL	DEL	FFPE
FP010	FP0103-11-BND	BND	FFPE
FP010	FP0103-12-DEL	DEL	FFPE
FP010	FP0103-13-BND	BND	FFPE
FP010	FP0103-14-BND	BND	FFPE
FP010	FP0103-15-BND	BND	FFPE
FP010	FP0103-16-BND	BND	FFPE
FP010	FP0104-01-INV	INV	FFPE
FP010	FP0104-02-INV	INV	FFPE
FP010	FP0104-03-DEL	DEL	FFPE
FP010	FP0104-04-DEL	DEL	FFPE
FP010	FP0104-05-DEL	DEL	FFPE
FP010	FP0104-06-INV	INV	FFPE
FP010	FP0104-07-INV	INV	FFPE
FP010	FP0104-08-BND	BND	FFPE
FP010	FP0104-09-DEL	DEL	FFPE
FP010	FP0105-01-INV	INV	FFPE
FP010	FP0105-02-DEL	DEL	FFPE
FP010	FP0105-03-DUP	DUP	FFPE
FP010	FP0105-04-DUP	DUP	FFPE
FP010	FP0105-05-INV	INV	FFPE
FP010	FP0105-06-BND	BND	FFPE
FP010	FP0105-07-DUP	DUP	FFPE
FP010	FP0106-01-DUP	DUP	FFPE
FP010	FP0106-02-BND	BND	FFPE
FP010	FP0106-03-BND	BND	FFPE
FP010	FP0106-04-DUP	DUP	FFPE
FP010	FP0106-05-DEL	DEL	FFPE
FP010	FP0106-06-DEL	DEL	FFPE
FP010	FP0106-07-DEL	DEL	FFPE
FP010	FP0106-08-DEL	DEL	FFPE
FP010	FP0106-09-DUP	DUP	FFPE
FP010	FP0106-10-DUP	DUP	FFPE
FP010	FP0106-11-DUP	DUP	FFPE
FP010	FP0106-12-DEL	DEL	FFPE
FP010	FP0106-13-INV	INV	FFPE
FP010	FP0106-14-DUP	DUP	FFPE
FP010	FP0106-15-DUP	DUP	FFPE
FP010	FP0107-01-INV	INV	FFPE
FP010	FP0107-02-INV	INV	FFPE
FP010	FP0107-03-DUP	DUP	FFPE
FP010	FP0107-04-DUP	DUP	FFPE
FP010	FP0107-05-INV	INV	FFPE
FP010	FP0107-06-DUP	DUP	FFPE
FP010	FP0107-07-DUP	DUP	FFPE
FP010	FP0107-08-INV	INV	FFPE
FP010	FP0107-09-INV	INV	FFPE
FP010	FP0107-10-BND	BND	FFPE
FP010	FP0107-11-INV	INV	FFPE
FP010	FP0107-12-DUP	DUP	FFPE
FP010	FP0107-13-BND	BND	FFPE
FP010	FP0107-14-BND	BND	FFPE
FP010	FP0107-15-BND	BND	FFPE
FP010	FP0107-16-BND	BND	FFPE
FP010	FP0108-01-BND	BND	FFPE
FP010	FP0108-02-DUP	DUP	FFPE
FP010	FP0108-03-BND	BND	FFPE
FP010	FP0108-04-DUP	DUP	FFPE
FP010	FP0108-05-DEL	DEL	FFPE
FP010	FP0108-06-DUP	DUP	FFPE
FP010	FP0108-07-INV	INV	FFPE
FP010	FP0108-08-INV	INV	FFPE
FP010	FP0108-09-BND	BND	FFPE
FP010	FP0108-10-INV	INV	FFPE
FP010	FP0108-11-BND	BND	FFPE
FP010	FP0108-12-INV	INV	FFPE
FP010	FP0108-13-BND	BND	FFPE
FP010	FP0108-14-DEL	DEL	FFPE
FP010	FP0108-15-INV	INV	FFPE
FP010	FP0109-01-DEL	DEL	FFPE
FP010	FP0109-02-DUP	DUP	FFPE
FP010	FP0109-03-DUP	DUP	FFPE
FP010	FP0109-04-DUP	DUP	FFPE
FP010	FP0109-05-DUP	DUP	FFPE
FP010	FP0109-06-DUP	DUP	FFPE
FP010	FP0109-07-DUP	DUP	FFPE
FP010	FP0109-08-DUP	DUP	FFPE
FP010	FP0109-09-INV	INV	FFPE
FP010	FP0109-10-DEL	DEL	FFPE
FP010	FP0109-11-DEL	DEL	FFPE
FP010	FP0109-12-DUP	DUP	FFPE
FP010	FP0109-13-DUP	DUP	FFPE
FP010	FP0109-14-DUP	DUP	FFPE
FP010	FP0109-15-DUP	DUP	FFPE
FP010	FP0109-16-BND	BND	FFPE
FP011	FP011-01-DUP	DUP	FF
FP011	FP011-02-INV	INV	FF
FP011	FP011-03-DUP	DUP	FF
FP011	FP011-04-BND	BND	FF
FP011	FP011-05-BND	BND	FF
FP011	FP011-06-DUP	DUP	FF
FP011	FP011-07-DUP	DUP	FF
FP011	FP011-08-DEL	DEL	FF
FP011	FP011-09-INV	INV	FF
FP011	FP011-10-DUP	DUP	FF
FP011	FP011-11-INV	INV	FF
FP011	FP0110-01-INV	INV	FFPE
FP011	FP0110-02-INV	INV	FFPE
FP011	FP0110-03-DEL	DEL	FFPE
FP011	FP0110-04-INV	INV	FFPE
FP011	FP0110-05-BND	BND	FFPE
FP011	FP0110-06-BND	BND	FFPE
FP011	FP0110-07-INV	INV	FFPE
FP011	FP0110-08-INV	INV	FFPE
FP011	FP0110-09-BND	BND	FFPE
FP011	FP0110-10-BND	BND	FFPE
FP011	FP0110-11-DEL	DEL	FFPE
FP011	FP0111-01-DUP	DUP	FFPE
FP011	FP0111-02-DUP	DUP	FFPE
FP011	FP0111-03-DUP	DUP	FFPE
FP011	FP0111-04-DEL	DEL	FFPE
FP011	FP0111-05-INV	INV	FFPE
FP011	FP0111-06-INV	INV	FFPE
FP011	FP0111-07-DEL	DEL	FFPE
FP011	FP0111-08-INV	INV	FFPE
FP011	FP0111-09-DEL	DEL	FFPE
FP011	FP0111-10-DUP	DUP	FFPE
FP011	FP0111-11-BND	BND	FFPE
FP011	FP0111-12-INV	INV	FFPE
FP011	FP0112-01-BND	BND	FFPE
FP011	FP0112-02-INV	INV	FFPE
FP011	FP0112-03-DEL	DEL	FFPE
FP011	FP0112-04-DUP	DUP	FFPE
FP011	FP0112-05-DEL	DEL	FFPE
FP011	FP0112-06-DEL	DEL	FFPE
FP011	FP0112-07-DEL	DEL	FFPE
FP011	FP0112-08-BND	BND	FFPE
FP011	FP0112-09-BND	BND	FFPE
FP011	FP0112-10-DUP	DUP	FFPE
FP011	FP0112-11-BND	BND	FFPE
FP011	FP0112-12-INV	INV	FFPE
FP011	FP0112-13-BND	BND	FFPE
FP011	FP0113-01-INV	INV	FF
FP011	FP0113-02-DUP	DUP	FF
FP011	FP0113-03-DUP	DUP	FF
FP011	FP0113-04-DEL	DEL	FF
FP011	FP0113-05-DEL	DEL	FF
FP011	FP0113-06-DUP	DUP	FF
FP011	FP0113-07-DUP	DUP	FF
FP011	FP0113-08-DUP	DUP	FF
FP011	FP0113-09-BND	BND	FF
FP011	FP0113-10-DUP	DUP	FF
FP011	FP0113-11-BND	BND	FF
FP011	FP0113-12-BND	BND	FF
FP011	FP0113-13-BND	BND	FF
FP011	FP0113-14-BND	BND	FF
FP011	FP0114-01-BND	BND	FFPE
FP011	FP0114-02-DEL	DEL	FFPE
FP011	FP0114-03-DEL	DEL	FFPE
FP011	FP0114-04-DUP	DUP	FFPE
FP011	FP0114-05-BND	BND	FFPE
FP011	FP0114-06-DEL	DEL	FFPE
FP011	FP0114-07-BND	BND	FFPE
FP011	FP0114-08-DEL	DEL	FFPE
FP011	FP0114-09-BND	BND	FFPE
FP011	FP0114-10-INV	INV	FFPE
FP011	FP0114-11-DUP	DUP	FFPE
FP011	FP0114-12-INV	INV	FFPE
FP011	FP0114-13-INV	INV	FFPE
FP011	FP0114-14-DEL	DEL	FFPE
FP011	FP0114-15-INV	INV	FFPE
FP011	FP0114-16-DUP	DUP	FFPE
FP011	FP0115-01-BND	BND	FFPE
FP011	FP0115-02-BND	BND	FFPE
FP011	FP0115-03-BND	BND	FFPE
FP011	FP0115-04-INV	INV	FFPE
FP011	FP0115-05-INV	INV	FFPE
FP011	FP0115-06-BND	BND	FFPE
FP011	FP0115-07-INV	INV	FFPE
FP011	FP0115-08-INV	INV	FFPE
FP011	FP0115-09-BND	BND	FFPE
FP011	FP0115-10-DEL	DEL	FFPE
FP011	FP0115-11-BND	BND	FFPE
FP011	FP0115-12-DEL	DEL	FFPE
FP011	FP0115-13-BND	BND	FFPE
FP011	FP0115-14-DEL	DEL	FFPE
FP011	FP0115-15-BND	BND	FFPE
FP011	FP0115-16-BND	BND	FFPE
FP011	FP0116-01-DEL	DEL	FFPE
FP011	FP0116-02-INV	INV	FFPE
FP011	FP0116-03-BND	BND	FFPE
FP011	FP0116-04-DUP	DUP	FFPE
FP011	FP0116-05-DEL	DEL	FFPE
FP011	FP0116-06-INV	INV	FFPE
FP011	FP0116-07-DEL	DEL	FFPE
FP011	FP0116-08-INV	INV	FFPE
FP011	FP0116-09-DEL	DEL	FFPE
FP011	FP0116-10-INV	INV	FFPE
FP011	FP0116-11-DEL	DEL	FFPE
FP011	FP0116-12-INV	INV	FFPE
FP011	FP0116-13-BND	BND	FFPE
FP011	FP0116-14-INV	INV	FFPE
FP011	FP0116-15-INV	INV	FFPE
FP011	FP0117-01-INV	INV	FFPE
FP011	FP0117-02-INV	INV	FFPE
FP011	FP0117-03-INV	INV	FFPE
FP011	FP0117-04-INV	INV	FFPE
FP011	FP0117-05-INV	INV	FFPE
FP011	FP0117-06-INV	INV	FFPE
FP011	FP0117-07-INV	INV	FFPE
FP011	FP0117-08-INV	INV	FFPE
FP011	FP0117-09-INV	INV	FFPE
FP011	FP0117-10-INV	INV	FFPE
FP011	FP0117-11-INV	INV	FFPE
FP011	FP0117-12-INV	INV	FFPE
FP011	FP0117-13-BND	BND	FFPE
FP011	FP0117-14-DEL	DEL	FFPE
FP011	FP0117-15-INV	INV	FFPE
FP011	FP0118-01-DUP	DUP	FFPE
FP011	FP0118-02-DUP	DUP	FFPE
FP011	FP0118-03-DEL	DEL	FFPE
FP011	FP0118-04-BND	BND	FFPE
FP011	FP0118-05-INV	INV	FFPE
FP011	FP0118-06-INV	INV	FFPE
FP011	FP0118-07-INV	INV	FFPE
FP011	FP0118-08-INV	INV	FFPE
FP011	FP0118-09-INV	INV	FFPE
FP011	FP0118-10-DEL	DEL	FFPE
FP011	FP0118-11-INV	INV	FFPE
FP011	FP0118-12-DEL	DEL	FFPE
FP011	FP0118-13-INV	INV	FFPE
FP011	FP0118-14-DEL	DEL	FFPE
FP011	FP0118-15-INV	INV	FFPE
FP011	FP0119-01-BND	BND	FFPE
FP011	FP0119-02-BND	BND	FFPE
FP011	FP0119-03-DEL	DEL	FFPE
FP011	FP0119-04-INV	INV	FFPE
FP011	FP0119-05-INV	INV	FFPE
FP011	FP0119-06-BND	BND	FFPE
FP011	FP0119-07-BND	BND	FFPE
FP011	FP0119-08-BND	BND	FFPE
FP012	FP012-01-DUP	DUP	FF
FP012	FP012-02-DUP	DUP	FF
FP012	FP012-03-DEL	DEL	FF
FP012	FP012-04-INV	INV	FF
FP012	FP012-05-DUP	DUP	FF
FP012	FP012-06-INV	INV	FF
FP012	FP012-07-INV	INV	FF
FP012	FP012-08-INV	INV	FF
FP012	FP012-09-DUP	DUP	FF
FP012	FP012-10-INV	INV	FF
FP012	FP0120-01-DUP	DUP	FFPE
FP012	FP0120-02-BND	BND	FFPE
FP012	FP0120-03-INV	INV	FFPE
FP012	FP0120-04-INV	INV	FFPE
FP012	FP0120-05-DUP	DUP	FFPE
FP012	FP0120-06-INV	INV	FFPE
FP012	FP0120-07-INV	INV	FFPE
FP012	FP0120-08-DUP	DUP	FFPE
FP012	FP0120-09-DEL	DEL	FFPE
FP012	FP0120-10-INV	INV	FFPE
FP012	FP0121-01-DUP	DUP	FFPE
FP012	FP0121-02-DUP	DUP	FFPE
FP012	FP0121-03-INV	INV	FFPE
FP012	FP0121-04-DUP	DUP	FFPE
FP012	FP0121-05-BND	BND	FFPE
FP012	FP0121-06-DEL	DEL	FFPE
FP012	FP0121-07-INV	INV	FFPE
FP012	FP0121-08-DEL	DEL	FFPE
FP012	FP0121-09-INV	INV	FFPE
FP012	FP0121-10-DEL	DEL	FFPE
FP012	FP0121-11-DUP	DUP	FFPE
FP012	FP0121-12-BND	BND	FFPE
FP012	FP0121-13-BND	BND	FFPE
FP012	FP0121-14-DEL	DEL	FFPE
FP012	FP0121-15-INV	INV	FFPE
FP012	FP0121-16-INV	INV	FFPE
FP012	FP0122-01-BND	BND	FFPE
FP012	FP0122-02-BND	BND	FFPE
FP012	FP0122-03-BND	BND	FFPE
FP012	FP0122-04-INV	INV	FFPE
FP012	FP0122-05-INV	INV	FFPE
FP012	FP0122-06-BND	BND	FFPE
FP012	FP0122-07-DEL	DEL	FFPE
FP012	FP0122-08-DUP	DUP	FFPE
FP012	FP0122-09-DUP	DUP	FFPE
FP012	FP0122-10-BND	BND	FFPE
FP012	FP0122-11-INV	INV	FFPE
FP012	FP0122-12-INV	INV	FFPE
FP012	FP0122-13-BND	BND	FFPE
FP012	FP0123-01-DUP	DUP	FFPE
FP012	FP0123-02-INV	INV	FFPE
FP012	FP0123-03-BND	BND	FFPE
FP012	FP0123-04-DEL	DEL	FFPE
FP012	FP0123-05-DUP	DUP	FFPE
FP012	FP0123-06-DEL	DEL	FFPE
FP012	FP0123-07-INV	INV	FFPE
FP012	FP0123-08-INV	INV	FFPE
FP012	FP0123-09-DUP	DUP	FFPE
FP012	FP0123-10-DUP	DUP	FFPE
FP012	FP0123-11-DEL	DEL	FFPE
FP012	FP0123-12-DUP	DUP	FFPE
FP012	FP0123-13-DEL	DEL	FFPE
FP012	FP0123-14-INV	INV	FFPE
FP012	FP0123-15-INV	INV	FFPE
FP012	FP0124-01-DEL	DEL	FFPE
FP012	FP0124-02-DEL	DEL	FFPE
FP012	FP0124-03-DUP	DUP	FFPE
FP012	FP0124-04-BND	BND	FFPE
FP012	FP0124-05-INV	INV	FFPE
FP012	FP0124-06-BND	BND	FFPE
FP012	FP0124-07-INV	INV	FFPE
FP012	FP0124-08-INV	INV	FFPE
FP012	FP0124-09-BND	BND	FFPE
FP012	FP0124-10-INV	INV	FFPE
FP012	FP0124-11-BND	BND	FFPE
FP012	FP0124-12-INV	INV	FFPE
FP012	FP0124-13-BND	BND	FFPE
FP012	FP0124-14-INV	INV	FFPE
FP012	FP0125-01-BND	BND	FFPE
FP012	FP0125-02-BND	BND	FFPE
FP012	FP0125-03-BND	BND	FFPE
FP012	FP0125-04-DEL	DEL	FFPE
FP012	FP0125-05-DUP	DUP	FFPE
FP012	FP0125-06-INV	INV	FFPE
FP012	FP0125-07-INV	INV	FFPE
FP012	FP0125-08-INV	INV	FFPE
FP012	FP0125-09-INV	INV	FFPE
FP012	FP0125-10-DEL	DEL	FFPE
FP012	FP0125-11-INV	INV	FFPE
FP012	FP0125-12-BND	BND	FFPE
FP012	FP0125-13-DUP	DUP	FFPE
FP012	FP0125-14-DUP	DUP	FFPE
FP012	FP0125-15-BND	BND	FFPE
FP012	FP0125-16-BND	BND	FFPE
FP012	FP0126-01-DUP	DUP	FFPE
FP012	FP0126-02-INV	INV	FFPE
FP012	FP0126-03-DUP	DUP	FFPE
FP012	FP0126-04-DEL	DEL	FFPE
FP012	FP0126-05-BND	BND	FFPE
FP012	FP0126-06-DUP	DUP	FFPE
FP012	FP0126-07-BND	BND	FFPE
FP012	FP0126-08-BND	BND	FFPE
FP012	FP0126-09-DUP	DUP	FFPE
FP012	FP0126-10-BND	BND	FFPE
FP012	FP0126-11-BND	BND	FFPE
FP012	FP0126-12-DUP	DUP	FFPE
FP012	FP0126-13-DUP	DUP	FFPE
FP012	FP0126-14-DEL	DEL	FFPE
FP012	FP0126-15-DUP	DUP	FFPE
FP012	FP0127-01-INV	INV	FFPE
FP012	FP0127-02-DEL	DEL	FFPE
FP012	FP0127-03-BND	BND	FFPE
FP012	FP0127-04-BND	BND	FFPE
FP012	FP0127-05-DEL	DEL	FFPE
FP012	FP0127-06-INV	INV	FFPE
FP012	FP0127-07-DEL	DEL	FFPE
FP012	FP0127-08-INV	INV	FFPE
FP012	FP0127-09-INV	INV	FFPE
FP012	FP0127-10-BND	BND	FFPE
FP012	FP0127-11-BND	BND	FFPE
FP012	FP0127-12-DEL	DEL	FFPE
FP012	FP0127-13-BND	BND	FFPE
FP012	FP0127-14-INV	INV	FFPE
FP012	FP0128-01-INV	INV	FFPE
FP012	FP0128-02-INV	INV	FFPE
FP012	FP0128-03-DUP	DUP	FFPE
FP012	FP0128-04-DEL	DEL	FFPE
FP012	FP0128-05-INV	INV	FFPE
FP012	FP0128-06-DEL	DEL	FFPE
FP012	FP0128-07-BND	BND	FFPE
FP012	FP0128-08-BND	BND	FFPE
FP012	FP0128-09-INV	INV	FFPE
FP012	FP0128-10-DEL	DEL	FFPE
FP012	FP0128-11-INV	INV	FFPE
FP012	FP0128-12-INV	INV	FFPE
FP012	FP0128-13-DEL	DEL	FFPE
FP012	FP0128-14-DUP	DUP	FFPE
FP012	FP0128-15-DEL	DEL	FFPE
FP012	FP0129-01-DEL	DEL	FFPE
FP012	FP0129-02-DEL	DEL	FFPE
FP012	FP0129-03-DUP	DUP	FFPE
FP012	FP0129-04-BND	BND	FFPE
FP012	FP0129-05-BND	BND	FFPE
FP012	FP0129-06-DEL	DEL	FFPE
FP012	FP0129-07-BND	BND	FFPE
FP012	FP0129-08-DUP	DUP	FFPE
FP012	FP0129-09-INV	INV	FFPE
FP012	FP0129-10-INV	INV	FFPE
FP012	FP0129-11-DEL	DEL	FFPE
FP012	FP0129-12-DUP	DUP	FFPE
FP012	FP0129-13-INV	INV	FFPE
FP012	FP0129-14-DEL	DEL	FFPE
FP012	FP0129-15-DEL	DEL	FFPE
FP012	FP0129-16-INV	INV	FFPE
FP013	FP013-01-DEL	DEL	FF
FP013	FP013-02-DEL	DEL	FF
FP013	FP013-03-BND	BND	FF
FP013	FP013-04-INV	INV	FF
FP013	FP013-05-DEL	DEL	FF
FP013	FP013-06-DEL	DEL	FF
FP013	FP013-07-DUP	DUP	FF
FP013	FP013-08-DEL	DEL	FF
FP013	FP013-09-BND	BND	FF
FP013	FP0130-01-BND	BND	FFPE
FP013	FP0130-02-DEL	DEL	FFPE
FP013	FP0130-03-DEL	DEL	FFPE
FP013	FP0130-04-INV	INV	FFPE
FP013	FP0130-05-INV	INV	FFPE
FP013	FP0130-06-BND	BND	FFPE
FP013	FP0130-07-BND	BND	FFPE
FP013	FP0130-08-DEL	DEL	FFPE
FP013	FP0131-01-DEL	DEL	FFPE
FP013	FP0131-02-DUP	DUP	FFPE
FP013	FP0131-03-INV	INV	FFPE
FP013	FP0131-04-DEL	DEL	FFPE
FP013	FP0131-05-INV	INV	FFPE
FP013	FP0131-06-INV	INV	FFPE
FP013	FP0131-07-INV	INV	FFPE
FP013	FP0132-01-INV	INV	FFPE
FP013	FP0132-02-DUP	DUP	FFPE
FP013	FP0132-03-DUP	DUP	FFPE
FP013	FP0132-04-DUP	DUP	FFPE
FP013	FP0132-05-DUP	DUP	FFPE
FP013	FP0132-06-BND	BND	FFPE
FP013	FP0132-07-INV	INV	FFPE
FP013	FP0132-08-BND	BND	FFPE
FP013	FP0132-09-DEL	DEL	FFPE
FP013	FP0132-10-BND	BND	FFPE
FP013	FP0132-11-DEL	DEL	FFPE
FP013	FP0132-12-INV	INV	FFPE
FP013	FP0132-13-DEL	DEL	FFPE
FP013	FP0132-14-BND	BND	FFPE
FP013	FP0132-15-DUP	DUP	FFPE
FP013	FP0132-16-BND	BND	FFPE
FP013	FP0133-01-BND	BND	FFPE
FP013	FP0133-02-BND	BND	FFPE
FP013	FP0133-03-BND	BND	FFPE
FP013	FP0133-04-BND	BND	FFPE
FP013	FP0133-05-DUP	DUP	FFPE
FP013	FP0133-06-INV	INV	FFPE
FP013	FP0133-07-INV	INV	FFPE
FP013	FP0133-08-BND	BND	FFPE
FP013	FP0133-09-DUP	DUP	FFPE
FP013	FP0133-10-INV	INV	FFPE
FP013	FP0133-11-BND	BND	FFPE
FP013	FP0133-12-BND	BND	FFPE
FP013	FP0133-13-INV	INV	FFPE
FP013	FP0133-14-BND	BND	FFPE
FP013	FP0133-15-INV	INV	FFPE
FP013	FP0133-16-BND	BND	FFPE
FP013	FP0134-01-BND	BND	FFPE
FP013	FP0134-02-BND	BND	FFPE
FP013	FP0134-03-BND	BND	FFPE
FP013	FP0134-04-INV	INV	FFPE
FP013	FP0134-05-DEL	DEL	FFPE
FP013	FP0134-06-DUP	DUP	FFPE
FP013	FP0135-01-INV	INV	FFPE
FP013	FP0135-02-INV	INV	FFPE
FP013	FP0135-03-INV	INV	FFPE
FP013	FP0135-04-BND	BND	FFPE
FP013	FP0135-05-BND	BND	FFPE
FP013	FP0135-06-DEL	DEL	FFPE
FP013	FP0135-07-BND	BND	FFPE
FP013	FP0135-08-BND	BND	FFPE
FP013	FP0135-09-DEL	DEL	FFPE
FP013	FP0135-10-BND	BND	FFPE
FP013	FP0135-11-BND	BND	FFPE
FP013	FP0135-12-DUP	DUP	FFPE
FP013	FP0135-13-DEL	DEL	FFPE
FP013	FP0135-14-BND	BND	FFPE
FP013	FP0135-15-BND	BND	FFPE
FP013	FP0136-01-BND	BND	FFPE
FP013	FP0136-02-INV	INV	FFPE
FP013	FP0136-03-DEL	DEL	FFPE
FP013	FP0136-04-DUP	DUP	FFPE
FP013	FP0136-05-INV	INV	FFPE
FP013	FP0136-06-INV	INV	FFPE
FP013	FP0136-07-INV	INV	FFPE
FP013	FP0136-08-DEL	DEL	FFPE
FP013	FP0136-09-DEL	DEL	FFPE
FP013	FP0136-10-INV	INV	FFPE
FP013	FP0136-11-DEL	DEL	FFPE
FP013	FP0136-12-BND	BND	FFPE
FP013	FP0136-13-BND	BND	FFPE
FP014	FP014-01-DEL	DEL	FF
FP014	FP014-02-DUP	DUP	FF
FP014	FP014-03-DUP	DUP	FF
FP014	FP014-04-INV	INV	FF
FP014	FP014-05-BND	BND	FF
FP014	FP014-06-DEL	DEL	FF
FP014	FP014-07-BND	BND	FF
FP014	FP014-08-BND	BND	FF
FP014	FP014-09-INV	INV	FF
FP014	FP014-10-INV	INV	FF
FP014	FP014-11-INV	INV	FF
FP014	FP014-12-DEL	DEL	FF
FP015	FP015-01-DEL	DEL	FF
FP015	FP015-02-DEL	DEL	FF
FP015	FP015-03-DEL	DEL	FF
FP015	FP015-04-DEL	DEL	FF
FP015	FP015-05-DUP	DUP	FF
FP015	FP015-06-DEL	DEL	FF
FP015	FP015-07-DEL	DEL	FF
FP015	FP015-08-INV	INV	FF
FP015	FP015-09-DEL	DEL	FF
FP015	FP015-10-BND	BND	FF
FP015	FP015-11-BND	BND	FF
FP015	FP015-12-INV	INV	FF
FP016	FP016-01-DEL	DEL	FF
FP016	FP016-02-INV	INV	FF
FP016	FP016-03-INV	INV	FF
FP016	FP016-04-INV	INV	FF
FP016	FP016-05-DUP	DUP	FF
FP016	FP016-06-DEL	DEL	FF
FP016	FP016-07-DEL	DEL	FF
FP016	FP016-08-BND	BND	FF
FP016	FP016-09-BND	BND	FF
FP016	FP016-10-DEL	DEL	FF
FP016	FP016-11-INV	INV	FF
FP016	FP016-12-DEL	DEL	FF
FP016	FP016-13-DUP	DUP	FF
FP016	FP016-14-BND	BND	FF
FP017	FP017-01-DUP	DUP	FFPE
FP017	FP017-02-INV	INV	FFPE
FP017	FP017-03-DUP	DUP	FFPE
FP017	FP017-04-BND	BND	FFPE
FP017	FP017-05-DUP	DUP	FFPE
FP017	FP017-06-BND	BND	FFPE
FP017	FP017-07-DUP	DUP	FFPE
FP017	FP017-08-BND	BND	FFPE
FP017	FP017-09-BND	BND	FFPE
FP017	FP017-10-DEL	DEL	FFPE
FP017	FP017-11-DUP	DUP	FFPE
FP017	FP017-12-DUP	DUP	FFPE
FP017	FP017-13-DUP	DUP	FFPE
FP018	FP018-01-BND	BND	FF
FP018	FP018-02-BND	BND	FF
FP018	FP018-03-BND	BND	FF
FP018	FP018-04-BND	BND	FF
FP018	FP018-05-BND	BND	FF
FP018	FP018-06-BND	BND	FF
FP018	FP018-07-BND	BND	FF
FP018	FP018-08-BND	BND	FF
FP018	FP018-09-BND	BND	FF
FP018	FP018-10-BND	BND	FF
FP018	FP018-11-BND	BND	FF
FP018	FP018-12-BND	BND	FF
FP018	FP018-13-BND	BND	FF
FP018	FP018-14-BND	BND	FF
FP019	FP019-01-DEL	DEL	FF
FP019	FP019-02-DEL	DEL	FF
FP019	FP019-03-INV	INV	FF
FP019	FP019-04-INV	INV	FF
FP019	FP019-05-INV	INV	FF
FP019	FP019-06-INV	INV	FF
FP019	FP019-07-DEL	DEL	FF
FP019	FP019-08-DUP	DUP	FF
FP019	FP019-09-DEL	DEL	FF
FP019	FP019-10-INV	INV	FF
FP019	FP019-11-DEL	DEL	FF
FP019	FP019-12-BND	BND	FF
FP019	FP019-13-BND	BND	FF
FP020	FP020-01-INV	INV	FFPE
FP020	FP020-02-DEL	DEL	FFPE
FP020	FP020-03-DEL	DEL	FFPE
FP020	FP020-04-DEL	DEL	FFPE
FP020	FP020-05-BND	BND	FFPE
FP020	FP020-06-DUP	DUP	FFPE
FP020	FP020-07-DUP	DUP	FFPE
FP020	FP020-08-DUP	DUP	FFPE
FP020	FP020-09-BND	BND	FFPE
FP021	FP021-01-DUP	DUP	FF
FP021	FP021-02-DUP	DUP	FF
FP021	FP021-03-INV	INV	FF
FP021	FP021-04-DUP	DUP	FF
FP021	FP021-05-DUP	DUP	FF
FP021	FP021-06-BND	BND	FF
FP021	FP021-07-DUP	DUP	FF
FP021	FP021-08-INV	INV	FF
FP021	FP021-09-INV	INV	FF
FP021	FP021-10-DUP	DUP	FF
FP021	FP021-11-BND	BND	FF
FP021	FP021-12-DUP	DUP	FF
FP021	FP021-13-BND	BND	FF
FP021	FP021-14-DEL	DEL	FF
FP021	FP021-15-BND	BND	FF
FP022	FP022-01-DEL	DEL	FFPE
FP022	FP022-02-DEL	DEL	FFPE
FP022	FP022-03-DUP	DUP	FFPE
FP022	FP022-04-BND	BND	FFPE
FP022	FP022-05-DEL	DEL	FFPE
FP022	FP022-06-DUP	DUP	FFPE
FP022	FP022-07-DEL	DEL	FFPE
FP022	FP022-08-DEL	DEL	FFPE
FP022	FP022-09-DEL	DEL	FFPE
FP022	FP022-10-DUP	DUP	FFPE
FP022	FP022-11-DEL	DEL	FFPE
FP022	FP022-12-BND	BND	FFPE
FP022	FP022-13-DUP	DUP	FFPE
FP022	FP022-14-DEL	DEL	FFPE
FP022	FP022-15-BND	BND	FFPE
FP023	FP023-01-DEL	DEL	FF
FP023	FP023-02-BND	BND	FF
FP023	FP023-03-DUP	DUP	FF
FP023	FP023-04-DEL	DEL	FF
FP023	FP023-05-INV	INV	FF
FP023	FP023-06-DEL	DEL	FF
FP023	FP023-07-INV	INV	FF
FP023	FP023-08-DUP	DUP	FF
FP023	FP023-09-INV	INV	FF
FP023	FP023-10-BND	BND	FF
FP023	FP023-11-BND	BND	FF
FP024	FP024-01-BND	BND	FFPE
FP024	FP024-02-INV	INV	FFPE
FP024	FP024-03-DEL	DEL	FFPE
FP024	FP024-04-DUP	DUP	FFPE
FP024	FP024-05-DUP	DUP	FFPE
FP024	FP024-06-DUP	DUP	FFPE
FP024	FP024-07-BND	BND	FFPE
FP024	FP024-08-DUP	DUP	FFPE
FP024	FP024-09-DUP	DUP	FFPE
FP024	FP024-10-DEL	DEL	FFPE
FP024	FP024-11-DUP	DUP	FFPE
FP025	FP025-01-DUP	DUP	FFPE
FP025	FP025-02-DEL	DEL	FFPE
FP025	FP025-03-INV	INV	FFPE
FP025	FP025-04-INV	INV	FFPE
FP025	FP025-05-DUP	DUP	FFPE
FP025	FP025-06-INV	INV	FFPE
FP025	FP025-07-DUP	DUP	FFPE
FP025	FP025-08-DEL	DEL	FFPE
FP025	FP025-09-DUP	DUP	FFPE
FP025	FP025-10-INV	INV	FFPE
FP025	FP025-11-BND	BND	FFPE
FP025	FP025-12-INV	INV	FFPE
FP025	FP025-13-INV	INV	FFPE
FP025	FP025-14-BND	BND	FFPE
FP025	FP025-15-BND	BND	FFPE
FP025	FP025-16-BND	BND	FFPE
FP026	FP026-01-INV	INV	FFPE
FP026	FP026-02-INV	INV	FFPE
FP026	FP026-03-BND	BND	FFPE
FP026	FP026-04-INV	INV	FFPE
FP026	FP026-05-DUP	DUP	FFPE
FP026	FP026-06-DUP	DUP	FFPE
FP026	FP026-07-BND	BND	FFPE
FP027	FP027-01-INV	INV	FF
FP027	FP027-02-BND	BND	FF
FP027	FP027-03-DUP	DUP	FF
FP027	FP027-04-INV	INV	FF
FP027	FP027-05-DEL	DEL	FF
FP027	FP027-06-BND	BND	FF
FP027	FP027-07-INV	INV	FF
FP027	FP027-08-INV	INV	FF
FP027	FP027-09-DEL	DEL	FF
FP027	FP027-10-DEL	DEL	FF
FP027	FP027-11-DEL	DEL	FF
FP027	FP027-12-BND	BND	FF
FP027	FP027-13-BND	BND	FF
FP027	FP027-14-INV	INV	FF
FP027	FP027-15-DEL	DEL	FF
FP027	FP027-16-BND	BND	FF
FP028	FP028-01-DEL	DEL	FF
FP028	FP028-02-DEL	DEL	FF
FP028	FP028-03-DUP	DUP	FF
FP028	FP028-04-INV	INV	FF
FP028	FP028-05-INV	INV	FF
FP028	FP028-06-INV	INV	FF
FP028	FP028-07-INV	INV	FF
FP028	FP028-08-INV	INV	FF
FP028	FP028-09-DEL	DEL	FF
FP028	FP028-10-DEL	DEL	FF
FP028	FP028-11-DEL	DEL	FF
FP028	FP028-12-INV	INV	FF
FP028	FP028-13-BND	BND	FF
FP028	FP028-14-BND	BND	FF
FP029	FP029-01-DEL	DEL	FF
FP029	FP029-02-DEL	DEL	FF
FP029	FP029-03-INV	INV	FF
FP029	FP029-04-INV	INV	FF
FP029	FP029-05-INV	INV	FF
FP029	FP029-06-INV	INV	FF
FP029	FP029-07-DUP	DUP	FF
FP029	FP029-08-BND	BND	FF
FP029	FP029-09-DEL	DEL	FF
FP029	FP029-10-BND	BND	FF
FP029	FP029-11-BND	BND	FF
FP030	FP030-01-DUP	DUP	FF
FP030	FP030-02-DUP	DUP	FF
FP030	FP030-03-DUP	DUP	FF
FP030	FP030-04-DUP	DUP	FF
FP030	FP030-05-DUP	DUP	FF
FP030	FP030-06-DUP	DUP	FF
FP030	FP030-07-BND	BND	FF
FP030	FP030-08-DUP	DUP	FF
FP030	FP030-09-DUP	DUP	FF
FP030	FP030-10-DUP	DUP	FF
FP030	FP030-11-DUP	DUP	FF
FP030	FP030-12-DEL	DEL	FF
FP030	FP030-13-BND	BND	FF
FP031	FP031-01-BND	BND	FFPE
FP031	FP031-02-INV	INV	FFPE
FP031	FP031-03-DUP	DUP	FFPE
FP031	FP031-04-DUP	DUP	FFPE
FP031	FP031-05-DEL	DEL	FFPE
FP031	FP031-06-INV	INV	FFPE
FP031	FP031-07-INV	INV	FFPE
FP031	FP031-08-INV	INV	FFPE
FP031	FP031-09-BND	BND	FFPE
FP031	FP031-10-DEL	DEL	FFPE
FP031	FP031-11-DEL	DEL	FFPE
FP031	FP031-12-INV	INV	FFPE
FP031	FP031-13-INV	INV	FFPE
FP031	FP031-14-INV	INV	FFPE
FP031	FP031-15-BND	BND	FFPE
FP032	FP032-01-DEL	DEL	FF
FP032	FP032-02-BND	BND	FF
FP032	FP032-03-INV	INV	FF
FP032	FP032-04-INV	INV	FF
FP032	FP032-05-DUP	DUP	FF
FP032	FP032-06-INV	INV	FF
FP032	FP032-07-INV	INV	FF
FP032	FP032-08-INV	INV	FF
FP032	FP032-09-DEL	DEL	FF
FP032	FP032-10-INV	INV	FF
FP032	FP032-11-DUP	DUP	FF
FP033	FP033-01-DEL	DEL	FF
FP033	FP033-02-DEL	DEL	FF
FP033	FP033-03-BND	BND	FF
FP033	FP033-04-INV	INV	FF
FP033	FP033-05-DEL	DEL	FF
FP033	FP033-06-DEL	DEL	FF
FP033	FP033-07-INV	INV	FF
FP033	FP033-08-BND	BND	FF
FP033	FP033-09-DUP	DUP	FF
FP033	FP033-10-DEL	DEL	FF
FP033	FP033-11-BND	BND	FF
FP033	FP033-12-BND	BND	FF
FP033	FP033-13-BND	BND	FF
FP034	FP034-01-BND	BND	FFPE
FP034	FP034-02-DUP	DUP	FFPE
FP034	FP034-03-BND	BND	FFPE
FP034	FP034-04-BND	BND	FFPE
FP034	FP034-05-BND	BND	FFPE
FP034	FP034-06-INV	INV	FFPE
FP034	FP034-07-BND	BND	FFPE
FP034	FP034-08-DEL	DEL	FFPE
FP034	FP034-09-INV	INV	FFPE
FP034	FP034-10-BND	BND	FFPE
FP034	FP034-11-DUP	DUP	FFPE
FP034	FP034-12-DUP	DUP	FFPE
FP034	FP034-13-DEL	DEL	FFPE
FP034	FP034-14-DUP	DUP	FFPE
FP034	FP034-15-DUP	DUP	FFPE
FP034	FP034-16-BND	BND	FFPE
FP035	FP035-01-DUP	DUP	FF
FP035	FP035-02-BND	BND	FF
FP035	FP035-03-BND	BND	FF
FP035	FP035-04-DEL	DEL	FF
FP035	FP035-05-DUP	DUP	FF
FP035	FP035-06-INV	INV	FF
FP035	FP035-07-INV	INV	FF
FP035	FP035-08-INV	INV	FF
FP035	FP035-09-DEL	DEL	FF
FP035	FP035-10-DEL	DEL	FF
FP035	FP035-11-BND	BND	FF
FP035	FP035-12-INV	INV	FF
FP035	FP035-13-BND	BND	FF
FP036	FP036-01-INV	INV	FF
FP036	FP036-02-DUP	DUP	FF
FP036	FP036-03-INV	INV	FF
FP036	FP036-04-INV	INV	FF
FP036	FP036-05-INV	INV	FF
FP036	FP036-06-BND	BND	FF
FP036	FP036-07-INV	INV	FF
FP036	FP036-08-BND	BND	FF
FP036	FP036-09-INV	INV	FF
FP036	FP036-10-DUP	DUP	FF
FP036	FP036-11-DEL	DEL	FF
FP036	FP036-12-INV	INV	FF
FP036	FP036-13-BND	BND	FF
FP037	FP037-01-INV	INV	FF
FP037	FP037-02-DUP	DUP	FF
FP037	FP037-03-BND	BND	FF
FP037	FP037-04-BND	BND	FF
FP037	FP037-05-INV	INV	FF
FP037	FP037-06-DEL	DEL	FF
FP037	FP037-07-BND	BND	FF
FP037	FP037-08-DUP	DUP	FF
FP037	FP037-09-DUP	DUP	FF
FP037	FP037-10-DEL	DEL	FF
FP037	FP037-11-INV	INV	FF
FP037	FP037-12-DEL	DEL	FF
FP038	FP038-01-DUP	DUP	FF
FP038	FP038-02-BND	BND	FF
FP038	FP038-03-INV	INV	FF
FP038	FP038-04-BND	BND	FF
FP038	FP038-05-DEL	DEL	FF
FP038	FP038-06-BND	BND	FF
FP038	FP038-07-BND	BND	FF
FP038	FP038-08-BND	BND	FF
FP038	FP038-09-BND	BND	FF
FP038	FP038-10-INV	INV	FF
FP038	FP038-11-INV	INV	FF
FP038	FP038-12-BND	BND	FF
FP038	FP038-13-DEL	DEL	FF
FP038	FP038-14-INV	INV	FF
FP039	FP039-01-DUP	DUP	FF
FP039	FP039-02-DEL	DEL	FF
FP039	FP039-03-DUP	DUP	FF
FP039	FP039-04-DUP	DUP	FF
FP039	FP039-05-BND	BND	FF
FP039	FP039-06-DUP	DUP	FF
FP039	FP039-07-DUP	DUP	FF
FP039	FP039-08-DUP	DUP	FF
FP039	FP039-09-DUP	DUP	FF
FP039	FP039-10-BND	BND	FF
FP039	FP039-11-BND	BND	FF
FP039	FP039-12-BND	BND	FF
FP039	FP039-13-BND	BND	FF
FP039	FP039-14-BND	BND	FF
FP039	FP039-15-DUP	DUP	FF
FP039	FP039-16-BND	BND	FF
FP040	FP040-01-DUP	DUP	FF
FP040	FP040-02-DUP	DUP	FF
FP040	FP040-03-DUP	DUP	FF
FP040	FP040-04-DUP	DUP	FF
FP040	FP040-05-DUP	DUP	FF
FP040	FP040-06-INV	INV	FF
FP040	FP040-07-INV	INV	FF
FP040	FP040-08-BND	BND	FF
FP040	FP040-09-BND	BND	FF
FP040	FP040-10-BND	BND	FF
FP040	FP040-11-DUP	DUP	FF
FP040	FP040-12-INV	INV	FF
FP040	FP040-13-BND	BND	FF
FP040	FP040-14-BND	BND	FF
FP040	FP040-15-BND	BND	FF
FP041	FP041-01-INV	INV	FFPE
FP041	FP041-02-DEL	DEL	FFPE
FP041	FP041-03-DEL	DEL	FFPE
FP041	FP041-04-INV	INV	FFPE
FP041	FP041-05-DUP	DUP	FFPE
FP041	FP041-06-DUP	DUP	FFPE
FP041	FP041-07-DEL	DEL	FFPE
FP041	FP041-08-DEL	DEL	FFPE
FP041	FP041-09-INV	INV	FFPE
FP042	FP042-01-DUP	DUP	FF
FP042	FP042-02-BND	BND	FF
FP042	FP042-03-BND	BND	FF
FP042	FP042-04-DUP	DUP	FF
FP042	FP042-05-DUP	DUP	FF
FP042	FP042-06-INV	INV	FF
FP042	FP042-07-DUP	DUP	FF
FP042	FP042-08-DUP	DUP	FF
FP042	FP042-09-DUP	DUP	FF
FP042	FP042-10-BND	BND	FF
FP042	FP042-11-DUP	DUP	FF
FP042	FP042-12-DUP	DUP	FF
FP043	FP043-01-INV	INV	FFPE
FP043	FP043-02-DUP	DUP	FFPE
FP043	FP043-03-INV	INV	FFPE
FP043	FP043-04-DUP	DUP	FFPE
FP043	FP043-05-DUP	DUP	FFPE
FP043	FP043-06-BND	BND	FFPE
FP043	FP043-07-DUP	DUP	FFPE
FP043	FP043-08-DUP	DUP	FFPE
FP043	FP043-09-DUP	DUP	FFPE
FP043	FP043-10-DUP	DUP	FFPE
FP043	FP043-11-DUP	DUP	FFPE
FP043	FP043-12-DUP	DUP	FFPE
FP043	FP043-13-BND	BND	FFPE
FP043	FP043-14-DUP	DUP	FFPE
FP043	FP043-15-DUP	DUP	FFPE
FP044	FP044-01-BND	BND	FF
FP044	FP044-02-BND	BND	FF
FP044	FP044-03-DEL	DEL	FF
FP044	FP044-04-BND	BND	FF
FP044	FP044-05-DUP	DUP	FF
FP044	FP044-06-BND	BND	FF
FP044	FP044-07-INV	INV	FF
FP044	FP044-08-DEL	DEL	FF
FP044	FP044-09-DEL	DEL	FF
FP044	FP044-10-DUP	DUP	FF
FP044	FP044-11-BND	BND	FF
FP044	FP044-12-DUP	DUP	FF
FP044	FP044-13-DEL	DEL	FF
FP044	FP044-14-DUP	DUP	FF
FP045	FP045-01-DEL	DEL	FFPE
FP045	FP045-02-DUP	DUP	FFPE
FP045	FP045-03-DEL	DEL	FFPE
FP045	FP045-04-INV	INV	FFPE
FP045	FP045-05-INV	INV	FFPE
FP045	FP045-06-INV	INV	FFPE
FP045	FP045-07-BND	BND	FFPE
FP045	FP045-08-DEL	DEL	FFPE
FP045	FP045-09-DUP	DUP	FFPE
FP046	FP046-01-DEL	DEL	FF
FP046	FP046-02-INV	INV	FF
FP046	FP046-03-DUP	DUP	FF
FP046	FP046-04-INV	INV	FF
FP046	FP046-05-INV	INV	FF
FP046	FP046-06-DUP	DUP	FF
FP046	FP046-07-INV	INV	FF
FP046	FP046-08-DEL	DEL	FF
FP046	FP046-09-DUP	DUP	FF
FP046	FP046-10-DEL	DEL	FF
FP046	FP046-11-DUP	DUP	FF
FP046	FP046-12-DUP	DUP	FF
FP046	FP046-13-BND	BND	FF
FP046	FP046-14-INV	INV	FF
FP046	FP046-15-DEL	DEL	FF
FP047	FP047-01-DUP	DUP	FF
FP047	FP047-02-DUP	DUP	FF
FP047	FP047-03-DUP	DUP	FF
FP047	FP047-04-DUP	DUP	FF
FP047	FP047-05-DUP	DUP	FF
FP047	FP047-06-DUP	DUP	FF
FP047	FP047-07-DUP	DUP	FF
FP047	FP047-08-DUP	DUP	FF
FP047	FP047-09-DUP	DUP	FF
FP047	FP047-10-DUP	DUP	FF
FP047	FP047-11-DUP	DUP	FF
FP047	FP047-12-DUP	DUP	FF
FP048	FP048-01-DEL	DEL	FFPE
FP048	FP048-02-DUP	DUP	FFPE
FP048	FP048-03-DUP	DUP	FFPE
FP048	FP048-04-BND	BND	FFPE
FP048	FP048-05-BND	BND	FFPE
FP048	FP048-06-DUP	DUP	FFPE
FP048	FP048-07-BND	BND	FFPE
FP048	FP048-08-DUP	DUP	FFPE
FP048	FP048-09-DUP	DUP	FFPE
FP048	FP048-10-DUP	DUP	FFPE
FP049	FP049-01-DUP	DUP	FF
FP049	FP049-02-DUP	DUP	FF
FP049	FP049-03-DUP	DUP	FF
FP049	FP049-04-DUP	DUP	FF
FP049	FP049-05-DUP	DUP	FF
FP049	FP049-06-INV	INV	FF
FP049	FP049-07-DUP	DUP	FF
FP049	FP049-08-DUP	DUP	FF
FP049	FP049-09-DUP	DUP	FF
FP049	FP049-10-DUP	DUP	FF
FP049	FP049-11-BND	BND	FF
FP049	FP049-12-DUP	DUP	FF
FP049	FP049-13-BND	BND	FF
FP049	FP049-14-INV	INV	FF
FP049	FP049-15-DUP	DUP	FF
FP049	FP049-16-BND	BND	FF
FP050	FP050-01-INV	INV	FF
FP050	FP050-02-DEL	DEL	FF
FP050	FP050-03-BND	BND	FF
FP050	FP050-04-DEL	DEL	FF
FP050	FP050-05-INV	INV	FF
FP050	FP050-06-DEL	DEL	FF
FP050	FP050-07-DUP	DUP	FF
FP050	FP050-08-INV	INV	FF
FP050	FP050-09-INV	INV	FF
FP050	FP050-10-DEL	DEL	FF
FP050	FP050-11-BND	BND	FF
FP050	FP050-12-BND	BND	FF
FP050	FP050-13-INV	INV	FF
FP050	FP050-14-BND	BND	FF
FP051	FP051-01-DUP	DUP	FF
FP051	FP051-02-BND	BND	FF
FP051	FP051-03-BND	BND	FF
FP051	FP051-04-INV	INV	FF
FP051	FP051-05-BND	BND	FF
FP051	FP051-06-INV	INV	FF
FP051	FP051-07-BND	BND	FF
FP051	FP051-08-BND	BND	FF
FP051	FP051-09-BND	BND	FF
FP051	FP051-10-BND	BND	FF
FP051	FP051-11-BND	BND	FF
FP051	FP051-12-BND	BND	FF
FP052	FP052-01-DUP	DUP	FF
FP052	FP052-02-DUP	DUP	FF
FP052	FP052-03-INV	INV	FF
FP052	FP052-04-BND	BND	FF
FP052	FP052-05-DUP	DUP	FF
FP052	FP052-06-DEL	DEL	FF
FP052	FP052-07-INV	INV	FF
FP052	FP052-08-INV	INV	FF
FP052	FP052-09-DUP	DUP	FF
FP052	FP052-10-DUP	DUP	FF
FP052	FP052-11-INV	INV	FF
FP052	FP052-12-INV	INV	FF
FP053	FP053-01-DEL	DEL	FF
FP053	FP053-02-BND	BND	FF
FP053	FP053-03-BND	BND	FF
FP053	FP053-04-DEL	DEL	FF
FP053	FP053-05-INV	INV	FF
FP053	FP053-06-DEL	DEL	FF
FP053	FP053-07-BND	BND	FF
FP053	FP053-08-DEL	DEL	FF
FP053	FP053-09-DUP	DUP	FF
FP053	FP053-10-DUP	DUP	FF
FP053	FP053-11-DUP	DUP	FF
FP053	FP053-12-INV	INV	FF
FP053	FP053-13-DUP	DUP	FF
FP053	FP053-14-DUP	DUP	FF
FP053	FP053-15-DEL	DEL	FF
FP053	FP053-16-DEL	DEL	FF
FP054	FP054-01-INV	INV	FFPE
FP054	FP054-02-INV	INV	FFPE
FP054	FP054-03-DUP	DUP	FFPE
FP054	FP054-04-INV	INV	FFPE
FP054	FP054-05-DEL	DEL	FFPE
FP054	FP054-06-DUP	DUP	FFPE
FP054	FP054-07-INV	INV	FFPE
FP054	FP054-08-INV	INV	FFPE
FP054	FP054-09-BND	BND	FFPE
FP054	FP054-10-INV	INV	FFPE
FP054	FP054-11-DUP	DUP	FFPE
FP054	FP054-12-BND	BND	FFPE
FP054	FP054-13-DUP	DUP	FFPE
FP054	FP054-14-DEL	DEL	FFPE
FP055	FP055-01-INV	INV	FF
FP055	FP055-02-BND	BND	FF
FP055	FP055-03-DEL	DEL	FF
FP055	FP055-04-DUP	DUP	FF
FP055	FP055-05-INV	INV	FF
FP055	FP055-06-INV	INV	FF
FP055	FP055-07-DUP	DUP	FF
FP055	FP055-08-INV	INV	FF
FP055	FP055-09-BND	BND	FF
FP055	FP055-10-BND	BND	FF
FP055	FP055-11-INV	INV	FF
FP055	FP055-12-BND	BND	FF
FP055	FP055-13-BND	BND	FF
FP055	FP055-14-BND	BND	FF
FP056	FP056-01-INV	INV	FF
FP056	FP056-02-INV	INV	FF
FP056	FP056-03-DUP	DUP	FF
FP056	FP056-04-BND	BND	FF
FP056	FP056-05-BND	BND	FF
FP056	FP056-06-INV	INV	FF
FP056	FP056-07-BND	BND	FF
FP056	FP056-08-BND	BND	FF
FP056	FP056-09-INV	INV	FF
FP056	FP056-10-BND	BND	FF
FP056	FP056-11-BND	BND	FF
FP056	FP056-12-BND	BND	FF
FP057	FP057-01-DUP	DUP	FF
FP057	FP057-02-DUP	DUP	FF
FP057	FP057-03-INV	INV	FF
FP057	FP057-04-INV	INV	FF
FP057	FP057-05-DUP	DUP	FF
FP057	FP057-06-DUP	DUP	FF
FP057	FP057-07-DUP	DUP	FF
FP057	FP057-08-DEL	DEL	FF
FP057	FP057-09-DUP	DUP	FF
FP057	FP057-10-INV	INV	FF
FP058	FP058-01-DEL	DEL	FF
FP058	FP058-02-BND	BND	FF
FP058	FP058-03-INV	INV	FF
FP058	FP058-04-DEL	DEL	FF
FP058	FP058-05-INV	INV	FF
FP058	FP058-06-INV	INV	FF
FP058	FP058-07-DEL	DEL	FF
FP058	FP058-08-DEL	DEL	FF
FP058	FP058-09-BND	BND	FF
FP058	FP058-10-DEL	DEL	FF
FP058	FP058-11-INV	INV	FF
FP058	FP058-12-INV	INV	FF
FP058	FP058-13-BND	BND	FF
FP058	FP058-14-BND	BND	FF
FP059	FP059-01-DEL	DEL	FFPE
FP059	FP059-02-INV	INV	FFPE
FP059	FP059-03-DEL	DEL	FFPE
FP059	FP059-04-INV	INV	FFPE
FP059	FP059-05-DUP	DUP	FFPE
FP059	FP059-06-DUP	DUP	FFPE
FP059	FP059-07-BND	BND	FFPE
FP059	FP059-08-DEL	DEL	FFPE
FP059	FP059-09-DUP	DUP	FFPE
FP059	FP059-10-DUP	DUP	FFPE
FP059	FP059-11-BND	BND	FFPE
FP059	FP059-12-DUP	DUP	FFPE
FP059	FP059-13-DUP	DUP	FFPE
FP060	FP060-01-DUP	DUP	FF
FP060	FP060-02-DEL	DEL	FF
FP060	FP060-03-DUP	DUP	FF
FP060	FP060-04-DEL	DEL	FF
FP060	FP060-05-BND	BND	FF
FP060	FP060-06-DUP	DUP	FF
FP060	FP060-07-DUP	DUP	FF
FP060	FP060-08-DEL	DEL	FF
FP060	FP060-09-DUP	DUP	FF
FP060	FP060-10-DUP	DUP	FF
FP060	FP060-11-DUP	DUP	FF
FP060	FP060-12-BND	BND	FF
FP060	FP060-13-DUP	DUP	FF
FP060	FP060-14-BND	BND	FF
FP060	FP060-15-BND	BND	FF
FP061	FP061-01-DEL	DEL	FFPE
FP061	FP061-02-DEL	DEL	FFPE
FP061	FP061-03-DEL	DEL	FFPE
FP061	FP061-04-DEL	DEL	FFPE
FP061	FP061-05-INV	INV	FFPE
FP061	FP061-06-INV	INV	FFPE
FP061	FP061-07-DUP	DUP	FFPE
FP061	FP061-08-BND	BND	FFPE
FP061	FP061-09-DEL	DEL	FFPE
FP061	FP061-10-BND	BND	FFPE
FP061	FP061-11-BND	BND	FFPE
FP061	FP061-12-BND	BND	FFPE
FP061	FP061-13-BND	BND	FFPE
FP061	FP061-14-BND	BND	FFPE
FP061	FP061-15-INV	INV	FFPE
FP061	FP061-16-BND	BND	FFPE
FP062	FP062-01-INV	INV	FFPE
FP062	FP062-02-DEL	DEL	FFPE
FP062	FP062-03-INV	INV	FFPE
FP062	FP062-04-INV	INV	FFPE
FP062	FP062-05-BND	BND	FFPE
FP062	FP062-06-BND	BND	FFPE
FP062	FP062-07-INV	INV	FFPE
FP062	FP062-08-INV	INV	FFPE
FP062	FP062-09-BND	BND	FFPE
FP062	FP062-10-INV	INV	FFPE
FP062	FP062-11-DUP	DUP	FFPE
FP062	FP062-12-INV	INV	FFPE
FP062	FP062-13-DEL	DEL	FFPE
FP062	FP062-14-DEL	DEL	FFPE
FP063	FP063-01-DUP	DUP	FF
FP063	FP063-02-DEL	DEL	FF
FP063	FP063-03-DEL	DEL	FF
FP063	FP063-04-DEL	DEL	FF
FP063	FP063-05-DUP	DUP	FF
FP063	FP063-06-DEL	DEL	FF
FP063	FP063-07-DUP	DUP	FF
FP063	FP063-08-DEL	DEL	FF
FP063	FP063-09-INV	INV	FF
FP063	FP063-10-BND	BND	FF
FP063	FP063-11-DUP	DUP	FF
FP063	FP063-12-DUP	DUP	FF
FP063	FP063-13-BND	BND	FF
FP063	FP063-14-BND	BND	FF
FP064	FP064-01-INV	INV	FF
FP064	FP064-02-BND	BND	FF
FP064	FP064-03-INV	INV	FF
FP064	FP064-04-DEL	DEL	FF
FP064	FP064-05-INV	INV	FF
FP064	FP064-06-INV	INV	FF
FP064	FP064-07-DEL	DEL	FF
FP064	FP064-08-DEL	DEL	FF
FP064	FP064-09-BND	BND	FF
FP064	FP064-10-DUP	DUP	FF
FP064	FP064-11-DEL	DEL	FF
FP064	FP064-12-BND	BND	FF
FP064	FP064-13-BND	BND	FF
FP064	FP064-14-BND	BND	FF
FP064	FP064-15-DUP	DUP	FF
FP064	FP064-16-BND	BND	FF
FP065	FP065-01-BND	BND	FFPE
FP065	FP065-02-DUP	DUP	FFPE
FP065	FP065-03-BND	BND	FFPE
FP065	FP065-04-INV	INV	FFPE
FP065	FP065-05-DEL	DEL	FFPE
FP065	FP065-06-DEL	DEL	FFPE
FP065	FP065-07-DUP	DUP	FFPE
FP065	FP065-08-BND	BND	FFPE
FP065	FP065-09-DEL	DEL	FFPE
FP065	FP065-10-DUP	DUP	FFPE
FP065	FP065-11-BND	BND	FFPE
FP065	FP065-12-DEL	DEL	FFPE
FP065	FP065-13-DUP	DUP	FFPE
FP065	FP065-14-BND	BND	FFPE
FP065	FP065-15-DUP	DUP	FFPE
FP066	FP066-01-DEL	DEL	FFPE
FP066	FP066-02-INV	INV	FFPE
FP066	FP066-03-DEL	DEL	FFPE
FP066	FP066-04-DUP	DUP	FFPE
FP066	FP066-05-INV	INV	FFPE
FP066	FP066-06-INV	INV	FFPE
FP066	FP066-07-BND	BND	FFPE
FP066	FP066-08-BND	BND	FFPE
FP066	FP066-09-DEL	DEL	FFPE
FP067	FP067-01-DUP	DUP	FFPE
FP067	FP067-02-DUP	DUP	FFPE
FP067	FP067-03-DEL	DEL	FFPE
FP067	FP067-04-DEL	DEL	FFPE
FP067	FP067-05-INV	INV	FFPE
FP067	FP067-06-BND	BND	FFPE
FP067	FP067-07-DEL	DEL	FFPE
FP067	FP067-08-INV	INV	FFPE
FP067	FP067-09-INV	INV	FFPE
FP067	FP067-10-DEL	DEL	FFPE
FP067	FP067-11-DUP	DUP	FFPE
FP067	FP067-12-BND	BND	FFPE
FP067	FP067-13-BND	BND	FFPE
FP067	FP067-14-INV	INV	FFPE
FP068	FP068-01-DEL	DEL	FFPE
FP068	FP068-02-INV	INV	FFPE
FP068	FP068-03-DEL	DEL	FFPE
FP068	FP068-04-INV	INV	FFPE
FP068	FP068-05-INV	INV	FFPE
FP068	FP068-06-DEL	DEL	FFPE
FP068	FP068-07-DUP	DUP	FFPE
FP068	FP068-08-BND	BND	FFPE
FP068	FP068-09-INV	INV	FFPE
FP068	FP068-10-BND	BND	FFPE
FP068	FP068-11-BND	BND	FFPE
FP068	FP068-12-DEL	DEL	FFPE
FP069	FP069-01-INV	INV	FF
FP069	FP069-02-DEL	DEL	FF
FP069	FP069-03-INV	INV	FF
FP069	FP069-04-DEL	DEL	FF
FP069	FP069-05-BND	BND	FF
FP069	FP069-06-INV	INV	FF
FP069	FP069-07-DEL	DEL	FF
FP069	FP069-08-BND	BND	FF
FP069	FP069-09-BND	BND	FF
FP069	FP069-10-BND	BND	FF
FP069	FP069-11-DEL	DEL	FF
FP070	FP070-01-BND	BND	FF
FP070	FP070-02-DUP	DUP	FF
FP070	FP070-03-INV	INV	FF
FP070	FP070-04-INV	INV	FF
FP070	FP070-05-INV	INV	FF
FP070	FP070-06-DUP	DUP	FF
FP070	FP070-07-BND	BND	FF
FP070	FP070-08-INV	INV	FF
FP070	FP070-09-INV	INV	FF
FP070	FP070-10-INV	INV	FF
FP070	FP070-11-DUP	DUP	FF
FP070	FP070-12-BND	BND	FF
FP070	FP070-13-BND	BND	FF
FP070	FP070-14-DEL	DEL	FF
FP071	FP071-01-INV	INV	FFPE
FP071	FP071-02-DUP	DUP	FFPE
FP071	FP071-03-DEL	DEL	FFPE
FP071	FP071-04-INV	INV	FFPE
FP071	FP071-05-DUP	DUP	FFPE
FP071	FP071-06-BND	BND	FFPE
FP071	FP071-07-DUP	DUP	FFPE
FP071	FP071-08-BND	BND	FFPE
FP071	FP071-09-INV	INV	FFPE
FP071	FP071-10-DEL	DEL	FFPE
FP071	FP071-11-DUP	DUP	FFPE
FP071	FP071-12-DEL	DEL	FFPE
FP072	FP072-01-DUP	DUP	FF
FP072	FP072-02-DUP	DUP	FF
FP072	FP072-03-DEL	DEL	FF
FP072	FP072-04-DEL	DEL	FF
FP072	FP072-05-DEL	DEL	FF
FP072	FP072-06-INV	INV	FF
FP072	FP072-07-DEL	DEL	FF
FP072	FP072-08-DEL	DEL	FF
FP072	FP072-09-DEL	DEL	FF
FP072	FP072-10-INV	INV	FF
FP072	FP072-11-BND	BND	FF
FP072	FP072-12-BND	BND	FF
FP072	FP072-13-DUP	DUP	FF
FP072	FP072-14-INV	INV	FF
FP072	FP072-15-INV	INV	FF
FP073	FP073-01-BND	BND	FF
FP073	FP073-02-INV	INV	FF
FP073	FP073-03-DUP	DUP	FF
FP073	FP073-04-DEL	DEL	FF
FP073	FP073-05-INV	INV	FF
FP073	FP073-06-DEL	DEL	FF
FP073	FP073-07-DEL	DEL	FF
FP073	FP073-08-DEL	DEL	FF
FP073	FP073-09-DEL	DEL	FF
FP073	FP073-10-DEL	DEL	FF
FP073	FP073-11-INV	INV	FF
FP073	FP073-12-INV	INV	FF
FP074	FP074-01-DUP	DUP	FFPE
FP074	FP074-02-BND	BND	FFPE
FP074	FP074-03-DUP	DUP	FFPE
FP074	FP074-04-DUP	DUP	FFPE
FP074	FP074-05-INV	INV	FFPE
FP074	FP074-06-INV	INV	FFPE
FP074	FP074-07-DEL	DEL	FFPE
FP074	FP074-08-INV	INV	FFPE
FP074	FP074-09-BND	BND	FFPE
FP074	FP074-10-INV	INV	FFPE
FP074	FP074-11-BND	BND	FFPE
FP074	FP074-12-DEL	DEL	FFPE
FP074	FP074-13-INV	INV	FFPE
FP074	FP074-14-DEL	DEL	FFPE
FP074	FP074-15-DEL	DEL	FFPE
FP074	FP074-16-DEL	DEL	FFPE
FP075	FP075-01-INV	INV	FFPE
FP075	FP075-02-DUP	DUP	FFPE
FP075	FP075-03-BND	BND	FFPE
FP075	FP075-04-DEL	DEL	FFPE
FP075	FP075-05-DUP	DUP	FFPE
FP075	FP075-06-INV	INV	FFPE
FP075	FP075-07-INV	INV	FFPE
FP075	FP075-08-INV	INV	FFPE
FP075	FP075-09-DEL	DEL	FFPE
FP075	FP075-10-BND	BND	FFPE
FP075	FP075-11-DEL	DEL	FFPE
FP075	FP075-12-BND	BND	FFPE
FP075	FP075-13-DUP	DUP	FFPE
FP075	FP075-14-DUP	DUP	FFPE
FP075	FP075-15-BND	BND	FFPE
FP076	FP076-01-DEL	DEL	FFPE
FP076	FP076-02-INV	INV	FFPE
FP076	FP076-03-INV	INV	FFPE
FP076	FP076-04-DEL	DEL	FFPE
FP076	FP076-05-DUP	DUP	FFPE
FP076	FP076-06-INV	INV	FFPE
FP076	FP076-07-INV	INV	FFPE
FP076	FP076-08-INV	INV	FFPE
FP076	FP076-09-INV	INV	FFPE
FP076	FP076-10-BND	BND	FFPE
FP076	FP076-11-BND	BND	FFPE
FP076	FP076-12-BND	BND	FFPE
FP076	FP076-13-BND	BND	FFPE
FP077	FP077-01-DUP	DUP	FFPE
FP077	FP077-02-DEL	DEL	FFPE
FP077	FP077-03-BND	BND	FFPE
FP077	FP077-04-DUP	DUP	FFPE
FP077	FP077-05-DEL	DEL	FFPE
FP077	FP077-06-INV	INV	FFPE
FP077	FP077-07-INV	INV	FFPE
FP077	FP077-08-DEL	DEL	FFPE
FP077	FP077-09-DEL	DEL	FFPE
FP077	FP077-10-DEL	DEL	FFPE
FP077	FP077-11-DEL	DEL	FFPE
FP077	FP077-12-DEL	DEL	FFPE
FP077	FP077-13-INV	INV	FFPE
FP077	FP077-14-INV	INV	FFPE
FP077	FP077-15-INV	INV	FFPE
FP077	FP077-16-DEL	DEL	FFPE
FP078	FP078-01-DEL	DEL	FFPE
FP078	FP078-02-DEL	DEL	FFPE
FP078	FP078-03-DUP	DUP	FFPE
FP078	FP078-04-INV	INV	FFPE
FP078	FP078-05-DEL	DEL	FFPE
FP078	FP078-06-DEL	DEL	FFPE
FP078	FP078-07-INV	INV	FFPE
FP078	FP078-08-DUP	DUP	FFPE
FP078	FP078-09-DEL	DEL	FFPE
FP078	FP078-10-INV	INV	FFPE
FP078	FP078-11-DEL	DEL	FFPE
FP078	FP078-12-BND	BND	FFPE
FP078	FP078-13-INV	INV	FFPE
FP078	FP078-14-DUP	DUP	FFPE
FP078	FP078-15-BND	BND	FFPE
FP079	FP079-01-DUP	DUP	FFPE
FP079	FP079-02-DUP	DUP	FFPE
FP079	FP079-03-BND	BND	FFPE
FP079	FP079-04-DUP	DUP	FFPE
FP079	FP079-05-BND	BND	FFPE
FP079	FP079-06-DUP	DUP	FFPE
FP079	FP079-07-BND	BND	FFPE
FP079	FP079-08-DEL	DEL	FFPE
FP079	FP079-09-DUP	DUP	FFPE
FP079	FP079-10-BND	BND	FFPE
FP079	FP079-11-DUP	DUP	FFPE
FP079	FP079-12-INV	INV	FFPE
FP079	FP079-13-DUP	DUP	FFPE
FP079	FP079-14-BND	BND	FFPE
FP079	FP079-15-BND	BND	FFPE
FP080	FP080-01-INV	INV	FFPE
FP080	FP080-02-INV	INV	FFPE
FP080	FP080-03-INV	INV	FFPE
FP080	FP080-04-INV	INV	FFPE
FP080	FP080-05-DEL	DEL	FFPE
FP080	FP080-06-DUP	DUP	FFPE
FP080	FP080-07-INV	INV	FFPE
FP080	FP080-08-DUP	DUP	FFPE
FP080	FP080-09-BND	BND	FFPE
FP080	FP080-10-INV	INV	FFPE
FP080	FP080-11-DEL	DEL	FFPE
FP080	FP080-12-DEL	DEL	FFPE
FP081	FP081-01-INV	INV	FFPE
FP081	FP081-02-DUP	DUP	FFPE
FP081	FP081-03-INV	INV	FFPE
FP081	FP081-04-INV	INV	FFPE
FP081	FP081-05-DUP	DUP	FFPE
FP081	FP081-06-DUP	DUP	FFPE
FP081	FP081-07-INV	INV	FFPE
FP081	FP081-08-INV	INV	FFPE
FP081	FP081-09-INV	INV	FFPE
FP081	FP081-10-INV	INV	FFPE
FP081	FP081-11-INV	INV	FFPE
FP081	FP081-12-INV	INV	FFPE
FP081	FP081-13-INV	INV	FFPE
FP081	FP081-14-INV	INV	FFPE
FP081	FP081-15-BND	BND	FFPE
FP082	FP082-01-INV	INV	FFPE
FP082	FP082-02-DEL	DEL	FFPE
FP082	FP082-03-DUP	DUP	FFPE
FP082	FP082-04-INV	INV	FFPE
FP082	FP082-05-DEL	DEL	FFPE
FP082	FP082-06-INV	INV	FFPE
FP082	FP082-07-DEL	DEL	FFPE
FP082	FP082-08-DEL	DEL	FFPE
FP082	FP082-09-INV	INV	FFPE
FP082	FP082-10-DUP	DUP	FFPE
FP082	FP082-11-DEL	DEL	FFPE
FP082	FP082-12-INV	INV	FFPE
FP082	FP082-13-DEL	DEL	FFPE
FP082	FP082-14-INV	INV	FFPE
FP083	FP083-01-DEL	DEL	FFPE
FP083	FP083-02-BND	BND	FFPE
FP083	FP083-03-INV	INV	FFPE
FP083	FP083-04-DEL	DEL	FFPE
FP083	FP083-05-INV	INV	FFPE
FP083	FP083-06-INV	INV	FFPE
FP083	FP083-07-DUP	DUP	FFPE
FP083	FP083-08-INV	INV	FFPE
FP083	FP083-09-DEL	DEL	FFPE
FP083	FP083-10-BND	BND	FFPE
FP083	FP083-11-INV	INV	FFPE
FP083	FP083-12-BND	BND	FFPE
FP083	FP083-13-BND	BND	FFPE
FP083	FP083-14-INV	INV	FFPE
FP083	FP083-15-DUP	DUP	FFPE
FP083	FP083-16-INV	INV	FFPE
FP084	FP084-01-DUP	DUP	FFPE
FP084	FP084-02-BND	BND	FFPE
FP084	FP084-03-DEL	DEL	FFPE
FP084	FP084-04-INV	INV	FFPE
FP084	FP084-05-INV	INV	FFPE
FP084	FP084-06-DEL	DEL	FFPE
FP084	FP084-07-DEL	DEL	FFPE
FP085	FP085-01-BND	BND	FFPE
FP085	FP085-02-DUP	DUP	FFPE
FP085	FP085-03-DEL	DEL	FFPE
FP085	FP085-04-BND	BND	FFPE
FP085	FP085-05-DEL	DEL	FFPE
FP085	FP085-06-DEL	DEL	FFPE
FP085	FP085-07-BND	BND	FFPE
FP085	FP085-08-BND	BND	FFPE
FP085	FP085-09-BND	BND	FFPE
FP085	FP085-10-BND	BND	FFPE
FP085	FP085-11-DEL	DEL	FFPE
FP085	FP085-12-DEL	DEL	FFPE
FP085	FP085-13-DEL	DEL	FFPE
FP085	FP085-14-BND	BND	FFPE
FP085	FP085-15-BND	BND	FFPE
FP086	FP086-01-DUP	DUP	FFPE
FP086	FP086-02-BND	BND	FFPE
FP086	FP086-03-DEL	DEL	FFPE
FP086	FP086-04-DUP	DUP	FFPE
FP086	FP086-05-DUP	DUP	FFPE
FP086	FP086-06-DUP	DUP	FFPE
FP086	FP086-07-DUP	DUP	FFPE
FP086	FP086-08-DUP	DUP	FFPE
FP086	FP086-09-BND	BND	FFPE
FP086	FP086-10-DUP	DUP	FFPE
FP086	FP086-11-DUP	DUP	FFPE
FP086	FP086-12-DUP	DUP	FFPE
FP086	FP086-13-INV	INV	FFPE
FP086	FP086-14-DUP	DUP	FFPE
FP086	FP086-15-BND	BND	FFPE
FP086	FP086-16-BND	BND	FFPE
FP087	FP087-01-DUP	DUP	FFPE
FP087	FP087-02-DUP	DUP	FFPE
FP087	FP087-03-INV	INV	FFPE
FP087	FP087-04-DUP	DUP	FFPE
FP087	FP087-05-DUP	DUP	FFPE
FP087	FP087-06-DUP	DUP	FFPE
FP087	FP087-07-DUP	DUP	FFPE
FP087	FP087-08-DUP	DUP	FFPE
FP087	FP087-09-DUP	DUP	FFPE
FP087	FP087-10-BND	BND	FFPE
FP087	FP087-11-DUP	DUP	FFPE
FP087	FP087-12-DUP	DUP	FFPE
FP087	FP087-13-DUP	DUP	FFPE
FP087	FP087-14-DUP	DUP	FFPE
FP088	FP088-01-BND	BND	FFPE
FP088	FP088-02-BND	BND	FFPE
FP088	FP088-03-BND	BND	FFPE
FP088	FP088-04-BND	BND	FFPE
FP088	FP088-05-DUP	DUP	FFPE
FP088	FP088-06-DEL	DEL	FFPE
FP088	FP088-07-DUP	DUP	FFPE
FP088	FP088-08-DUP	DUP	FFPE
FP088	FP088-09-INV	INV	FFPE
FP088	FP088-10-DUP	DUP	FFPE
FP088	FP088-11-DEL	DEL	FFPE
FP088	FP088-12-DUP	DUP	FFPE
FP088	FP088-13-BND	BND	FFPE
FP088	FP088-14-BND	BND	FFPE
FP089	FP089-01-DUP	DUP	FFPE
FP089	FP089-02-BND	BND	FFPE
FP089	FP089-03-DUP	DUP	FFPE
FP089	FP089-04-DUP	DUP	FFPE
FP089	FP089-05-INV	INV	FFPE
FP089	FP089-06-INV	INV	FFPE
FP089	FP089-07-BND	BND	FFPE
FP089	FP089-08-INV	INV	FFPE
FP089	FP089-09-DUP	DUP	FFPE
FP089	FP089-10-INV	INV	FFPE
FP089	FP089-11-DUP	DUP	FFPE
FP089	FP089-12-DUP	DUP	FFPE
FP089	FP089-13-DUP	DUP	FFPE
FP089	FP089-14-INV	INV	FFPE
FP089	FP089-15-DUP	DUP	FFPE
FP090	FP090-01-DEL	DEL	FFPE
FP090	FP090-02-DEL	DEL	FFPE
FP090	FP090-03-DUP	DUP	FFPE
FP090	FP090-04-DEL	DEL	FFPE
FP090	FP090-05-INV	INV	FFPE
FP090	FP090-06-INV	INV	FFPE
FP090	FP090-07-DUP	DUP	FFPE
FP090	FP090-08-BND	BND	FFPE
FP090	FP090-09-DUP	DUP	FFPE
FP090	FP090-10-INV	INV	FFPE
FP090	FP090-11-INV	INV	FFPE
FP091	FP091-01-DEL	DEL	FFPE
FP091	FP091-02-DUP	DUP	FFPE
FP091	FP091-03-DEL	DEL	FFPE
FP091	FP091-04-BND	BND	FFPE
FP091	FP091-05-DEL	DEL	FFPE
FP091	FP091-06-INV	INV	FFPE
FP091	FP091-07-INV	INV	FFPE
FP091	FP091-08-DUP	DUP	FFPE
FP091	FP091-09-BND	BND	FFPE
FP091	FP091-10-INV	INV	FFPE
FP091	FP091-11-INV	INV	FFPE
FP091	FP091-12-BND	BND	FFPE
FP091	FP091-13-BND	BND	FFPE
FP092	FP092-01-INV	INV	FFPE
FP092	FP092-02-DEL	DEL	FFPE
FP092	FP092-03-DEL	DEL	FFPE
FP092	FP092-04-INV	INV	FFPE
FP092	FP092-05-DEL	DEL	FFPE
FP092	FP092-06-BND	BND	FFPE
FP092	FP092-07-DEL	DEL	FFPE
FP092	FP092-08-BND	BND	FFPE
FP092	FP092-09-DEL	DEL	FFPE
FP092	FP092-10-INV	INV	FFPE
FP092	FP092-11-BND	BND	FFPE
FP092	FP092-12-DUP	DUP	FFPE
FP093	FP093-01-INV	INV	FFPE
FP093	FP093-02-DEL	DEL	FFPE
FP093	FP093-03-DUP	DUP	FFPE
FP093	FP093-04-INV	INV	FFPE
FP093	FP093-05-DUP	DUP	FFPE
FP093	FP093-06-INV	INV	FFPE
FP093	FP093-07-INV	INV	FFPE
FP093	FP093-08-INV	INV	FFPE
FP093	FP093-09-INV	INV	FFPE
FP093	FP093-10-DEL	DEL	FFPE
FP093	FP093-11-INV	INV	FFPE
FP093	FP093-12-BND	BND	FFPE
FP094	FP094-01-DEL	DEL	FFPE
FP094	FP094-02-BND	BND	FFPE
FP094	FP094-03-BND	BND	FFPE
FP094	FP094-04-DEL	DEL	FFPE
FP094	FP094-05-INV	INV	FFPE
FP094	FP094-06-DUP	DUP	FFPE
FP095	FP095-01-INV	INV	FFPE
FP095	FP095-02-DEL	DEL	FFPE
FP095	FP095-03-INV	INV	FFPE
FP095	FP095-04-INV	INV	FFPE
FP095	FP095-05-BND	BND	FFPE
FP095	FP095-06-INV	INV	FFPE
FP095	FP095-07-BND	BND	FFPE
FP095	FP095-08-BND	BND	FFPE
FP095	FP095-09-INV	INV	FFPE
FP095	FP095-10-BND	BND	FFPE
FP095	FP095-11-INV	INV	FFPE
FP095	FP095-12-BND	BND	FFPE
FP095	FP095-13-INV	INV	FFPE
FP095	FP095-14-DEL	DEL	FFPE
FP095	FP095-15-BND	BND	FFPE
FP096	FP096-01-DEL	DEL	FFPE
FP096	FP096-02-INV	INV	FFPE
FP096	FP096-03-INV	INV	FFPE
FP096	FP096-04-DEL	DEL	FFPE
FP096	FP096-05-BND	BND	FFPE
FP096	FP096-06-INV	INV	FFPE
FP096	FP096-07-DEL	DEL	FFPE
FP096	FP096-08-INV	INV	FFPE
FP096	FP096-09-INV	INV	FFPE
FP096	FP096-10-DEL	DEL	FFPE
FP096	FP096-11-DEL	DEL	FFPE
FP096	FP096-12-DUP	DUP	FFPE
FP096	FP096-13-DEL	DEL	FFPE
FP096	FP096-14-DEL	DEL	FFPE
FP097	FP097-01-DEL	DEL	FFPE
FP097	FP097-02-DEL	DEL	FFPE
FP097	FP097-03-BND	BND	FFPE
FP097	FP097-04-DUP	DUP	FFPE
FP097	FP097-05-INV	INV	FFPE
FP097	FP097-06-BND	BND	FFPE
FP097	FP097-07-INV	INV	FFPE
FP097	FP097-08-BND	BND	FFPE
FP097	FP097-09-BND	BND	FFPE
FP097	FP097-10-BND	BND	FFPE
FP097	FP097-11-BND	BND	FFPE
FP097	FP097-12-BND	BND	FFPE
FP097	FP097-13-BND	BND	FFPE
FP098	FP098-01-DEL	DEL	FFPE
FP098	FP098-02-INV	INV	FFPE
FP098	FP098-03-BND	BND	FFPE
FP098	FP098-04-INV	INV	FFPE
FP098	FP098-05-INV	INV	FFPE
FP098	FP098-06-DUP	DUP	FFPE
FP098	FP098-07-INV	INV	FFPE
FP098	FP098-08-DUP	DUP	FFPE
FP098	FP098-09-DEL	DEL	FFPE
FP098	FP098-10-DUP	DUP	FFPE
FP098	FP098-11-DUP	DUP	FFPE
FP098	FP098-12-BND	BND	FFPE
FP098	FP098-13-BND	BND	FFPE
FP098	FP098-14-DUP	DUP	FFPE
FP098	FP098-15-DUP	DUP	FFPE
FP099	FP099-01-INV	INV	FFPE
FP099	FP099-02-DUP	DUP	FFPE
FP099	FP099-03-DUP	DUP	FFPE
FP099	FP099-04-DUP	DUP	FFPE
FP099	FP099-05-BND	BND	FFPE
FP099	FP099-06-DUP	DUP	FFPE
FP099	FP099-07-DEL	DEL	FFPE
FP099	FP099-08-DUP	DUP	FFPE
FP099	FP099-09-DEL	DEL	FFPE
FP099	FP099-10-DUP	DUP	FFPE
FP099	FP099-11-DUP	DUP	FFPE
FP099	FP099-12-BND	BND	FFPE
FP099	FP099-13-BND	BND	FFPE
FP099	FP099-14-DUP	DUP	FFPE
FP099	FP099-15-INV	INV	FFPE
FP099	FP099-16-DEL	DEL	FFPE
