# Supplementary material for: NeoCircle: pre- and post-operative circulating tumor DNA dynamics predicts survival in neoadjuvant-treated early breast cancer
Source: EMBO Mol Med. 2026 May 26;18(7):2617–34. doi: 10.1038/s44321-026-00447-z (PMC13365804; doi:10.1038/s44321-026-00447-z)
Supplement: Supplementary file 3 — Figure Source data [file 44321_2026_447_MOESM3_ESM.zip › EMM-2025-22956 Source Data/README.txt]

The data plotted in our manuscript's figures are all inter-related, pulling variables and values and tabulations from different parts (rows and columns) of the master source data. Therefore, we provide the source data in the form of one master Excel file, organized into four logical sheets.
